# Supplementary material for: Advancing Non-Invasive Prenatal Screening: A Targeted 1069-Gene Panel for Comprehensive Detection of Monogenic Disorders and Copy Number Variations
Source: Genes (Basel). 2025 Apr 2;16(4):427. doi: 10.3390/genes16040427 (PMC12026569; doi:10.3390/genes16040427)
Supplement: Supplementary file 1 [file genes-16-00427-s001.zip]

Archive with 2 entries (2 files):
- Table_S1.xlsx
- Table_S2.tsv
