# Supplementary material for: Advancing Non-Invasive Prenatal Screening: A Targeted 1069-Gene Panel for Comprehensive Detection of Monogenic Disorders and Copy Number Variations
Source: Genes (Basel). 2025 Apr 2;16(4):427. doi: 10.3390/genes16040427 (PMC12026569; doi:10.3390/genes16040427)
Supplement: Supplementary file 1 [file genes-16-00427-s001.zip › Table_S1.xlsx]

## Sheet: Foglio1
gene	associated disease	inheritance	prevalence	OMIM
A2ML1	Noonan Syndrome	AD	1-5/10,000	610627
AASS	Hyperlysinemia	AR	Unknown	605113
ABAT	Deficit di acido gamma-aminobutirrico transaminasi	AR	1/1 000 000	137150
ABCA1	Tangier disease	AR	1/1 000 000	600046
ABCA12	Harlequin ichthyosis	AR	1/300 000	607800
ABCA3	Interstitial lung disease due to ABCA3 deficiency	AR/AD/XLR	Unknown	601615
ABCA4	Cone-rod dystrophy / Stargardt disease / Retinitis pigmentosa	AR	1-9/100 000	601691
ABCB11	Progressive familial intrahepatic cholestasis type 2	AR	1-9/100 000	603201
ABCB4	Progressive familial intrahepatic cholestasis type 3	AR	1-9/100 000	171060
ABCC8	MODY (Maturity Onset Diabetes of the Young)	AD	1-5/10 000	600509
ABCC9	Cantú syndrome	AD	1/1 000 000	239850
ABCD1	Adrenoleukodystrophy	XLR	Unknown	300371
ABCD4	Methylmalonic acidemia with homocystinuria	AR	Unknown	603214
ABHD12	Polyneuropathy-hearing loss-ataxia-retinitis pigmentosa-cataract syndrome	AR	1/1 000 000	613599
ACAD8	Isobutyryl-CoA dehydrogenase deficiency	AR	Unknown	604773
ACAD9	Acyl-CoA dehydrogenase deficiency, type 9	AR	Unknown	611103
ACADM	Medium-chain acyl-CoA dehydrogenase deficiency (MCADD)	AR	1-9/100 000	607008
ACADS	Short-chain acyl-CoA dehydrogenase deficiency (SCADD)	AR	Unknown	606885
ACADSB	2-Methylbutyryl-CoA dehydrogenase deficiency	AR	<1 / 1 000 000	600301
ACADVL	Very long-chain acyl-CoA dehydrogenase deficiency (VLCADD)	AR	1-9/100 000	609575
ACAT1	Beta-ketothiolase deficiency	AR	Unknown	607809
ACOX1	Peroxisomal acyl-CoA oxidase deficiency	AR	<1 / 1 000 000	609751
ACSF3	Combined malonic and methylmalonic aciduria	AR	Unknown	614265
ACSL4	X-linked non-syndromic intellectual disability	XLR	Unknown	300157
ACTC1	Familial isolated dilated cardiomyopathy / Familial isolated hypertrophic cardiomyopathy	AD	1-5 / 10 000	102540
ACTN2	Familial isolated dilated cardiomyopathy / Familial isolated hypertrophic cardiomyopathy	AD	1-5 / 10 000	102573
ADA	Severe combined immunodeficiency due to adenosine deaminase deficiency	AR	1-9 / 1 000 000	608958
ADAMTS13	Congenital thrombotic thrombocytopenic purpura	AR	<1 / 1 000 000	604134
ADAMTSL2	Geleophysic dysplasia	AR	<1 / 1 000 000	612277
ADGRV1	Generalised epilepsy with febrile seizures plus / Usher syndrome, type 2	AR	1-9/100.000	602851
ADK	Encephalopathy associated with hypermethioninaemia due to adenosine kinase deficiency	AR	Unknown	102750
AFF2	FRAXE-related intellectual disability	XLR	1-9 / 1 000 000	300806
AGA	Aspartylglucosaminuria	AR	Unknown	613228
AGK	Sengers syndrome (Congenital cataract – hypertrophic cardiomyopathy – mitochondrial myopathy)	AR	<1 / 1 000 000	610345
AGL	Glycogen storage disease type 3a (GSD 3a) and type 3b (GSD 3b)	AR	Unknown	610860
AGPS	Rhizomelic chondrodysplasia punctata, type 3	AR	Unknown	603051
AGXT	Primary hyperoxaluria, type 1	AR	Unknown	604285
AHCY	S-adenosylhomocysteine hydrolase deficiency	AR	<1 / 1 000 000	180960
AHI1	Joubert syndrome with ocular involvement	AR	Unknown	608894
AIPL1	Leber congenital amaurosis / Cone-rod dystrophy	AR/AD	1-9 / 100 000	604392
AIRE	Autoimmune polyendocrine syndrome type 1	AR	1-9 / 1 000 000	607358
AKAP9	Brugada syndrome / Long QT syndrome type 11	AD	1-5 / 10 000	604001
ALDH3A2	Sjögren–Larsson syndrome	AR	1-9 / 1 000 000	609523
ALDH4A1	Hyperprolinemia, type 2	AR		606811
ALDOB	Hereditary fructose intolerance	AR	1-9 / 100 000	612724
ALG1	Congenital disorder of glycosylation, type 1k	AR	<1 / 1 000 000	605907
ALG12	Congenital disorder of glycosylation, type 1g	AR	<1 / 1 000 000	607144
ALG2	Congenital disorder of glycosylation, type 1i	AR	<1 / 1 000 000	607905
ALG3	Congenital disorder of glycosylation, type 1d	AR	<1 / 1 000 000	608750
ALG6	Congenital disorder of glycosylation, type 1c	AR	<1 / 1 000 000	604566
ALG8	Congenital disorder of glycosylation, type 1h	AR	<1 / 1 000 000	608103
ALG9	Congenital disorder of glycosylation, type 1L	AR	<1 / 1 000 000	606941
ALMS1	Alström syndrome	AR	1-9 / 1 000 000	606844
ALPL	Infantile hypophosphatasia / Odontohypophosphatasia	AR/AD	Unknown	171760
ALS2	Hereditary spastic paraplegia with infantile onset / Juvenile amyotrophic lateral sclerosis / Juvenile primary lateral sclerosis	AR	<1 / 1 000 000	205100
AMACR	Congenital defect in bile acid synthesis, type 4	AR	<1 / 1 000 000	604489
AMT	Glycine encephalopathy	AR	1-9 / 1 000 000	238310
ANK2	Romano–Ward syndrome	AD	1-5 / 10 000	106410
ANKRD1	Familial isolated dilated cardiomyopathy	AD	1-5 / 10 000	609599
ANKRD11	KBG syndrome	AD	Unknown	611192
ANO5	Limb-girdle muscular dystrophy, autosomal recessive type 2L / Gnathodiaphyseal dysplasia	AR/AD	Unknown	608662
ANTXR2	Juvenile hyaline fibromatosis	AR	<1 / 1 000 000	608041
AP1S2	Fried syndrome	XLR	<1 / 1 000 000	300629
AP3B1	Hermansky–Pudlak syndrome due to AP-3 deficiency	AR	<1 / 1 000 000	603401
APC2	Sotos syndrome	AR	1-9 / 100 000	612034
APTX	Ataxia with oculomotor apraxia	AR		606350
AR	Androgen insensitivity syndrome	XLR		313700
ARG1	Argininemia	AR	<1/1.000.000	608313
ARHGEF6	X-linked non-syndromic intellectual disability	XLR	Unknown	300267
ARHGEF9	Hyperekplexia and epilepsy syndrome	XLR	<1 / 1 000 000	300429
ARL13B	Joubert syndrome	AR		608922
ARL6	Retinitis pigmentosa / Bardet–Biedl syndrome	AR	1-5 / 10 000	608845
ARMC4	Primary ciliary dyskinesia	AR	Unknown	615408
ARSA	Metachromatic leukodystrophy	AR	1-9 / 1 000 000	607574
ARSB	Mucopolysaccharidosis type VI	AR	1-9/100.000	611542
ARSF	Chondrodysplasia punctata	XLR	Unknown	300003
ARSL	Chondrodysplasia punctata (duplicate)	XLR	Unknown	300180
ARVCF	22q11.2 deletion syndrome	AD	Unknown	602269
ARX	Early infantile epileptic encephalopathy / X-linked non-syndromic intellectual disability / Agenesis of the corpus callosum–genital anomalies syndrome / Partington syndrome	XLR	Unknown	300382
ASAH1	Farber lipogranulomatosis	AR	<1 / 1 000 000	613468
ASL	Argininosuccinic aciduria	AR	1-9 / 100 000	608310
ASPA	Canavan disease	AR	Unknown	608034
ASPM	Autosomal recessive primary microcephaly	AR	Unknown	605481
ASS1	Citrullinaemia	AR	1-9 / 100 000	603470
ASXL1	Bohring–Opitz syndrome	AD	<1 / 1 000 000	612990
ATM	Ataxia–telangiectasia	AR	1-9/100.000.000	607585
ATP10A	Angelman syndrome due to imprinting defect in the 15q11–q13 region	AD	1-9 / 100 000	605855
ATP6V0A2	Autosomal recessive cutis laxa, type 2, classic form / Wrinkly skin syndrome	AR	Unknown	611716
ATP7A	Menkes disease	AD	Unknown	300011
ATP7B	Wilson disease	AR	1-9 / 100 000	606882
ATP8B1	Progressive familial intrahepatic cholestasis, type 1 / Benign recurrent intrahepatic cholestasis, type 1	AR	1-9 / 100 000	602397
ATR	Seckel syndrome / Familial cutaneous telangiectasia and oropharyngeal tumour predisposition syndrome	AR	<1/1.000.000	601215
ATRX	"Hypnotic facies intellectual disability syndrome, Juberg–Marsidi syndrome,	XL	Unknown	300032
AUH	Carpenter–Waziri syndrome, Holmes–Gang syndrome,	AR	<1 / 1 000 000	600529
B4GALT1	Smith–Fineman–Myers syndrome,	AR	<1 / 1 000 000	137060
BAG3	Alpha-thalassaemia / intellectual disability syndrome"	AR	1-5 / 10 000	603883
BAZ1B	3-Methylglutaconic aciduria, type I	AD	Unknown	605681
BBS1	Congenital disorder of glycosylation, type IId	AR	Unknown	209901
BBS10	Familial isolated dilated cardiomyopathy / Selcen-type muscular dystrophy	AR	Unknown	610148
BBS12	Williams–Beuren syndrome	AR	Unknown	610683
BBS2	Bardet–Biedl syndrome, type 1	AR	Unknown	606151
BBS4	Bardet–Biedl syndrome, type 10	AR	Unknown	600374
BBS5	Bardet–Biedl syndrome, type 12	AR	Unknown	603650
BBS7	Bardet–Biedl syndrome, type 2	AR	Unknown	607590
BBS9	Bardet–Biedl syndrome, type 4	AR	Unknown	607968
BCKDHA	Bardet–Biedl syndrome, type 5	AR	1-9/100.000.000	608348
BCKDHB	Bardet–Biedl syndrome, type 7	AR	1-9/100.000.000	248611
BCKDK	Bardet–Biedl syndrome, type 9	AR	<1 / 1 000 000	614901
BCL7B	Maple syrup urine disease, type Ia	AD	MICRODELEZIONE	605846
BCOR	Maple syrup urine disease, type Ib	XLR	Unknown	300485
BCS1L	Branched-chain ketoacid dehydrogenase kinase deficiency (autism–epilepsy syndrome)	AR	<1 / 1 000 000	603647
BDH1	Williams–Beuren syndrome 3+B619	AD	MICRODELEZIONE	603063
BID	Lenz microphthalmia syndrome	AD	MICRODELEZIONE	601997
BIN1	Björnstad syndrome / GRACILE syndrome / Isolated complex III deficiency	AR	Unknown	601248
BLM	3q29 deletion/duplication syndrome	AR		604610
BLOC1S6	22q11.2 deletion syndrome	AR	1-9 / 1 000 000	604310
BMP1	Autosomal recessive centronuclear myopathy	AR	Unknown	112264
BRAF	Bloom syndrome	AD	Unknown	164757
BRWD3	Unspecified syndromic intellectual disability	XLR	Unknown	300553
BSND	Bartter syndrome, type 4	AR	Unknown	606412
BTD	Biotinidase deficiency	AR	1-9/100.000	609019
BTK	X-linked agammaglobulinemia, Short stature due to isolated growth hormone deficiency associated with X-linked hypogammaglobulinemia	XLR	1-9 / 1 000 000	300300
BUD23	Williams-Beuren syndrome	AD		615733
CA2	Osteopetrosis with renal tubular acidosis	AR	<1 / 1 000 000	611492
CACNA1C	Brugada syndrome, Timothy syndrome, Unspecified syndromic intellectual disability, Long QT syndrome	AD	<1 / 1 000 000	114205
CAPN3	Limb-girdle muscular dystrophy type D4 related to calpain-3, Limb-girdle muscular dystrophy, autosomal recessive type 2A	AD/AR	<1 / 1 000 000	114240
CASK	X-linked intellectual disability, Najm type / Early infantile epileptic encephalopathy	XLD	<1/1.000.000	300172
CASP10	Sindrome linfoproliferativa autoimmune	AD	Unknown	601762
CASQ2	Tachicardia ventricolare polimorfa catecolaminergica	AR	1-5 / 10 000	114251
CASZ1	stillborn infant with hydrops and intrauterine growth restriction	AD	Unknown	609895
CAV3	Cardiomiopatia ipertrofica	AD	1-5 / 10 000	601253
CAVIN4			MICRODELEZIONE	617714
CBL	Noonan-like syndrome with juvenile myelomonocytic leukaemia	AD	1-5 / 10 000	165360
CBS	Classical homocystinuria	AR	1-9/100.000	613381
CC2D2A	Joubert syndrome, type 9, Meckel syndrome, COACH syndrome	AR	<1 / 1 000 000	612013
CCDC103	Primary ciliary dyskinesia, type 17	AR	Unknown	614677
CCDC114	Primary ciliary dyskinesia, type 20	AR	Unknown	615038
CCDC127	Cri du Chat syndrome	AD	Unknown
CCDC151	Primary ciliary dyskinesia, type 30	AR	Unknown	615956
CCDC39	Primary ciliary dyskinesia, type 14	AR	Unknown	613798
CCDC40	Primary ciliary dyskinesia, type 15	AR	Unknown	613799
CCDC65	Primary ciliary dyskinesia, type 27	AR	Unknown	611088
CCDC8	3M syndrome	AR	Unknown	614145
CCNO	Usher syndrome, type 29	AR	Unknown	607752
CD19	Common variable immunodeficiency	AR	1-9 / 100 000	107265
CD3D	Severe combined immunodeficiency (T-, B+, N+)	AR	Unknown	186790
CD3E	Severe combined immunodeficiency (T-, B+, NK+)	AR	Unknown	186830
CD3G	Combined immunodeficiency due to CD3-gamma deficiency	AR	Unknown	186740
CD40LG	X-linked hyper-IgM syndrome	XLR	Unknown	300386
CD79A	Agammaglobulinemia 3	AR	1-9 / 1 000 000	112205
CDC42	Takenouchi-Kosaki syndrome	AD	<1 / 1 000 000	116952
CDH2	Familial isolated arrhythmogenic right ventricular cardiomyopathy	AD	Unknown	114020
CDH23	Usher syndrome, type 1	AR	1-9/100.000	605516
CDK5RAP2	Primary microcephaly, type 3	AR	Unknown	608201
CDKL5	Early infantile epileptic encephalopathy	AD	Unknown	300203
CEP135	Primary microcephaly, type 8	AR	Unknown	611423
CEP290	Joubert syndrome with oculorenal defect	AR	<1 / 1 000 000	610142
CERKL	Retinite pigmentosa	AR	1-5 / 10 000	608381
CFP	Properdin deficiency	XLR		300383
CFTR	Cystic fibrosis	AR	1-5/10.000	602421
CHD7	CHARGE syndrome	AD	1-9/100.000	608892
CHMP1B	De Grouchy syndrome	AD	MICRODELETION	606486
CHRNA1	Congenital myasthenic syndrome	AD/AR	1-9 / 1 000 000	100690
CHRND	Congenital myasthenic syndrome (duplicate)	AD/AR	1-9 / 1 000 000	100720
CHRNG	Lethal multiple pterygium syndrome	AR	<1 / 1 000 000	100730
CHST6	Macular corneal dystrophy	AR	1-9 / 100 000	605294
CIT	Primary microcephaly, type 17	AR		605629
CLCN1	Recessive congenital myotonia	AR	1-9 / 100 000	118425
CLCN5	Dent disease, type 1	XLR	Unknown	300008
CLCN7	Albers-Schönberg osteopetrosis	AD	1-9 / 100 000	602727
CLDN1	Ichthyosis–hypotrichosis–sclerosing cholangitis syndrome	AR	<1 / 1 000 000	603718
CLDN16	Renal hypomagnesemia, type 3	AR	<1 / 1 000 000	603959
CLDN19	Hypercalciuria syndrome with bilateral macular coloboma	AR	<1 / 1 000 000	610036
CLDN5	Velocardiofacial syndrome	AD	Unknown	602101
CLIP2	Williams-Beuren syndrome	AD	Unknown	603432
CLN3	Neuronal ceroid lipofuscinosis, type 3	AR	Unknown	607042
CLN5	Infantile neuronal ceroid lipofuscinosis	AR	1/20.000	608102
CLN6	Late-infantile neuronal ceroid lipofuscinosis	AR	Unknown	606725
CLN8	Late-infantile neuronal ceroid lipofuscinosis	AR	Unknown	607837
CLRN1	Usher syndrome, type 3A	AR	1-9/100.000	606397
CNGA1	Retinitis pigmentosa	AR	1-5 / 10 000	123825
CNGB1	Retinitis pigmentosa	AR	1-5 / 10 000	600724
CNGB3	Stargardt disease	AR	1-5 / 10 000	605080
COG1	Congenital disorder of glycosylation, type Iig	AR	<1 / 1 000 000	606973
COG7	Congenital disorder of glycosylation, type IIe	AR	<1 / 1 000 000	606978
COG8	Congenital disorder of glycosylation, type IIh	AR	<1 / 1 000 000	606979
COL17A1	Late-onset junctional epidermolysis bullosa	AR	<1 / 1 000 000	113811
COL1A1	Ehlers-Danlos syndrome, Osteogenesis imperfecta type I, Osteogenesis imperfecta type II, Osteogenesis imperfecta type III, Osteogenesis imperfecta type IV, Caffey disease, Darier-Ferrand dermatofibrosarcoma	AD	1-5/10.000	120150
COL1A2	Ehlers-Danlos syndrome, cardiac-valvular type, Osteogenesis imperfecta type I, Osteogenesis imperfecta type II, Ehlers-Danlos syndrome, arthrochalasia type, Osteogenesis imperfecta type III, Osteogenesis imperfecta type IV, High bone mass osteogenesis imperfecta	AD	1-5/10.000	120160
COL2A1	Achondrogenesis type 2, Kniest dysplasia, Spondyloenchondromatosis, Multiple epiphyseal dysplasia, Beighton type, Platyspondylic dysplasia, Torrance type, Spondyloepiphyseal dysplasia with metatarsal shortening, Congenital spondyloepiphyseal dysplasia, Stanescu type spondyloepiphyseal dysplasia, Strudwick type spondyloepimetaphyseal dysplasia, Schmidt type spondylometaphyseal dysplasia, Angulated…	AD	Unknown	120140
COL4A3	Alport syndrome	AD/AR	1/50.000	120070
COL4A4	Alport syndrome (duplicate)	AD/AR	1/50.000	120131
COL4A5	X-linked Alport syndrome	XLD	1-9/100.000	303630
COL5A1	Ehlers-Danlos syndrome	AD	1-9 / 100 000	120215
COL6A1	Ullrich congenital muscular dystrophy / Bethlem myopathy	AD/AR	1-9 / 1 000 000	120220
COL6A2	Ullrich congenital muscular dystrophy / Bethlem myopathy (duplicate)	AD/AR	1-9 / 1 000 000	120240
COL6A3	Ullrich congenital muscular dystrophy / Bethlem myopathy (duplicate)	AD/AR	1-9 / 1 000 000	120250
COL7A1	Epidermolysis bullosa	AD/AR	<1 / 1 000 000	120120
COMT	Velocardiofacial syndrome	AD	Unknown	116790
COQ2	Multiple system atrophy	AD/AR	1-9 / 100 000	609825
COQ8A	Autosomal recessive ataxia due to coenzyme Q deficiency	AR	<1 / 1 000 000	606980
COQ9	Encephalopathy associated with hypertrophic cardiomyopathy and renal tubular disease	AR	<1 / 1 000 000	612837
COX10	Isolated cytochrome C oxidase deficiency	AR	Unknown	602125
COX15	Lethal infantile cytochrome C oxidase deficiency	AR	Unknown	603646
COX6B1	Isolated cytochrome C oxidase deficiency (duplicate)	AR	Unknown	124089
CP	Cerebellar ataxia	AR	<1/1.000.000	117700
CPLX1	Familial infantile myoclonic epilepsy	AR	<1 / 1 000 000	605032
CPS1	Carbamoyl phosphate synthetase I deficiency	AR	Unknown	608307
CPT1A	Carnitine palmitoyltransferase 1A deficiency	AR	<1/1.000.000	600528
CPT2	Carnitine palmitoyltransferase II deficiency	AR	<1/1.000.000	600650
CRB1	Retinitis pigmentosa	AR	1-5 / 10 000	604210
CREB3L1	Osteogenesis imperfecta, type 3	AR	1-5 / 10 000	616215
CREBBP	Menke-Hennekam syndrome	AD	<1 / 1 000 000	600140
CRLF1	Cold-induced sweating syndrome	AR	<1 / 1 000 000	604237
CRTAP	Osteogenesis imperfecta, type 2 / type 3 / type 4	AR	Unknown	605497
CRYAB	Dilated cardiomyopathy	AD	1-5 / 10 000	123590
CSRP3	Dilated cardiomyopathy (duplicate)	AD	1-5 / 10 000	600824
CSTB	Progressive myoclonic epilepsy, type 1	AR	Unknown	601145
CTBP1	Wolf-Hirschhorn syndrome	AD	1-9 / 100 000	602618
CTH	Cystathioninuria	AR	1-9 / 100 000	607657
CTNNA3	Arrhythmogenic ventricular dysplasia	AD	Unknown	607667
CTNND2	Benign adult familial myoclonic epilepsy	AD	Unknown	604275
CTNS	Cystinosis / Congenital neuronal ceroid lipofuscinosis	AR	1-9 / 100 000	606272
CTSA	Galactosialidosis	XL	Unknown	613111
CTSD	Infantile neuronal ceroid lipofuscinosis	AR	Unknown	116840
CTSK	Pycnodysostosis	AR	1-9 / 1 000 000	601105
CUL4B	X-linked intellectual disability, Cabezas type	XLR	<1 / 1 000 000	300304
CUL7	3M syndrome	AR	Unknown	609577
CYP11A1	46,XY disorder of sex development – adrenal insufficiency due to CYP11A1 deficiency	AD/AR	<1 / 1 000 000	118485
CYP11B1	11β-hydroxylase deficiency	AR	1-9 / 1 000 000	610613
CYP17A1	17α-hydroxylase deficiency	AR	1-9/100.000	609300
CYP1A1	Witteveen-Kolk syndrome	AD	MICRODELETION	108330
CYP21A2	Congenital adrenal hyperplasia	AR	1-9/100.000	613815
CYP27A1	Sterol 27-hydroxylase deficiency	AR	Unknown	606530
CYP27B1	Vitamin D–dependent hypocalcaemic rickets, type 1A	AR	1-5 / 10 000	609506
CYP2R1	Vitamin D–dependent hypocalcaemic rickets, type 1B	AR	1-5 / 10 000	608713
DBH	Dopamine beta-hydroxylase deficiency	AR	<1 / 1 000 000	609312
DBT	Maple syrup urine disease, type 2	AR	1-9 / 1 000 000
DCLRE1C	Omenn syndrome, Severe combined immunodeficiency (SCID)	AR	<1 / 1 000 000	605988
DCX	Lissencephaly, type 1, due to doublecortin gene mutation	XLR	Unknown	300121
DDB2	Xeroderma pigmentosum, type E	AR	Unknown	600811
DDC	Aromatic L-amino acid decarboxylase deficiency	AR	<1 / 1 000 000	107930
DEAF1	Autosomal dominant non-syndromic intellectual disability	AD	Unknown	602635
DECR1	2,4-Dienoyl-CoA reductase deficiency	AR	MICRODELETION	222745
DES	Myofibrillar myopathy, type 1	AD/AR	1-5 / 10 000	125660
DGUOK	Mitochondrial DNA depletion syndrome, hepatocerebral form due to DGUOK deficiency	AR	Unknown	601465
DHCR24	Desmosterolosis	AR	<1 / 1 000 000	606418
DHCR7	Smith-Lemli-Opitz syndrome	AR	Unknown	602858
DHDDS	Retinitis pigmentosa	AR	1-5 / 10 000	608172
DKC1	Dyskeratosis congenita	XLR	1-9 / 1 000 000	300126
DLD	Dihydrolipoamide dehydrogenase deficiency	AR	Unknown	238331
DLG1	Cleft lip/palate	AD/AR	1-5 / 10 000	601014
DLG3	X-linked non-syndromic intellectual disability	XLR	Unknown	300189
DLL3	Autosomal recessive spondylocostal dysostosis	AR	Unknown	602768
DMD	Duchenne and Becker muscular dystrophy	XLR	1-9 / 100 000	300377
DMP1	Autosomal recessive hypophosphataemic rickets	AR	Unknown	600980
DNAAF1	Primary ciliary dyskinesia, type 13	AR	Unknown	613190
DNAAF2	Primary ciliary dyskinesia, type 10	AR	Unknown	612517
DNAAF3	Primary ciliary dyskinesia, type 2	AR	Unknown	614566
DNAAF4	Primary ciliary dyskinesia, type 25	AR	Unknown	608706
DNAAF5	Primary ciliary dyskinesia, type 18	AR	Unknown	614864
DNAAF6	Primary ciliary dyskinesia, type 36	XLR	Unknown	300933
DNAH1	Primary ciliary dyskinesia, type 37	AR	Unknown	603332
DNAH11	Primary ciliary dyskinesia, type 7	AR	Unknown	603339
DNAH5	Primary ciliary dyskinesia, type 3	AR	Unknown	603335
DNAI1	Kartagener syndrome	AR	Unknown	604366
DNAI2	Primary ciliary dyskinesia, type 9	AR	Unknown	605483
DNAJB13	Primary ciliary dyskinesia, type 34	AR	Unknown	610263
DNAJC19	3-Methylglutaconic aciduria, type V	AR	Unknown	608977
DNAJC30	Williams-Beuren syndrome	AD	Unknown	618202
DNAL1	Primary ciliary dyskinesia, type 16	AR	Unknown	610062
DNMT3B	ICF syndrome (Immunodeficiency, Centromeric instability, and Facial anomalies)	AR	<1 / 1 000 000	602900
DOCK6	Adams-Oliver syndrome 2	AR	Unknown	614194
DOCK8	Combined immunodeficiency due to DOCK8 deficiency	AR	<1 / 1 000 000	611432
DOK7	Congenital myasthenic syndrome	AR	1-9 / 1 000 000	610285
DOLK	Congenital disorder of glycosylation, type 1m	AR	<1 / 1 000 000	610746
DPAGT1	Congenital myasthenic syndrome (duplicate)	AR	1-9 / 1 000 000	191350
DPM1	Congenital disorder of glycosylation, type 1e	AR	<1 / 1 000 000	603503
DPYD	Dihydropyrimidine dehydrogenase deficiency	AR	Unknown	612779
DPYS	Dihydropyrimidinase deficiency	AR	<1 / 1 000 000	613326
DRC1	Primary ciliary dyskinesia, type 21	AR	Unknown	615288
DRC3	Smith-Magenis syndrome	AD	MICRODELETION	618758
DSC2	Arrhythmogenic ventricular dysplasia	AD/AR	Unknown	125645
DSG2	Dilated cardiomyopathy	AD/AR	1-5 / 10 000	125671
DSP	Dilated cardiomyopathy (duplicate)	AD/AR	1-5 / 10 000	125647
DSPP	Dentin dysplasia	AD	Unknown	125485
DTNA	Left ventricular noncompaction	AD	Unknown	601239
DUOX2	Familial thyroid dyshormonogenesis, type 6	AR	1-9 / 100 000	606759
DUOXA2	Familial thyroid dyshormonogenesis, type 5	AR	1-9 / 100 000	612772
DYNC2H1	Short-rib polydactyly syndrome, Verma-Naumoff type	AR	Unknown	603297
DYNC2I1	Short-rib polydactyly syndrome, Verma-Naumoff type (duplicate)	AR	Unknown	615462
DYNC2I2	Short-rib polydactyly syndrome, Verma-Naumoff type (duplicate)	AR	Unknown	613363
DYSF	Limb-girdle muscular dystrophy, type 2B	AR	1-9 / 1 000 000	603009
EBP	Chondrodysplasia punctata, X-linked (MEND syndrome)	XLD, XLR	1-9 / 1 000 000	300205
ECE1	Hirschsprung disease with cardiac defects	AD	1-5 / 10 000	600423
EDA	X-linked hypohidrotic ectodermal dysplasia	XLR	1-9 / 1 000 000	300451
EDN3	Hirschsprung disease, type 4	AD	1-5 / 10 000	131242
EDNRB	Hirschsprung disease, type 2	AD	1-5 / 10 000	131244
EFEMP2	Cutis laxa, type 1	AR	<1 / 1 000 000	604633
EFNB1	Craniofrontonasal dysplasia	XLD	Unknown	300035
EGR2	Charcot-Marie-Tooth disease, type 1D	AD	Unknown	129010
EIF2AK3	Wolcott-Rallison syndrome	AR	<1 / 1 000 000	604032
EIF4H	Williams-Beuren syndrome	AD	Unknown	603431
ELN	Williams-Beuren syndrome (duplicate)	AD	Unknown	130160
ELP1	Familial dysautonomia	AR	<1 / 1 000 000	603722
ENPP1	Autosomal recessive hypophosphataemic rickets	AR	Unknown	173335
EOGT	Adams-Oliver syndrome 4	AR	Unknown	614789
EP300	Rubinstein-Taybi syndrome due to EP300 haploinsufficiency	AD	1-9 / 100 000	605894
EPM2A	Lafora disease, epilepsy	AR	Unknown	607566
ERBB3	Lethal congenital contracture syndrome, type 2	AR	1-5 / 10 000	190151
ERCC1	COFS syndrome type 4 (Cerebro-oculo-facio-skeletal syndrome, type 4)	AR	<1 / 1 000 000	126380
ERCC2	Xeroderma pigmentosum, group D	AR	Unknown	126340
ERCC3	Xeroderma pigmentosum	AR	Unknown	133510
ERCC4	Cockayne syndrome / Xeroderma pigmentosum, group F	AR	<1 / 1 000 000	133520
ERCC5	Cockayne syndrome / Xeroderma pigmentosum, group G, COFS syndrome type 3	AR	<1 / 1 000 000	133530
ERCC6	Cockayne syndrome, type B / COFS syndrome type 1	AR	<1 / 1 000 000	609413
ERCC8	Cockayne syndrome, type A	AR	Unknown	609412
ESCO2	Roberts syndrome	AR	Unknown	609353
ETFA	Multiple acyl-CoA dehydrogenase deficiency (Glutaric aciduria type IIA)	AR	1-9 / 1 000 000	608053
ETFB	Multiple acyl-CoA dehydrogenase deficiency (Glutaric aciduria type IIB)	AR	1-9 / 1 000 000	130410
ETFDH	Multiple acyl-CoA dehydrogenase deficiency (Glutaric aciduria type IIC)	AR	1-9 / 1 000 000	231675
ETHE1	Ethylmalonic encephalopathy	AR	<1 / 1 000 000	608451
EVC	Ellis–van Creveld syndrome (EVC)	AR	Unknown	604831
EVC2	Ellis–van Creveld syndrome (EVC) (duplicate)	AR	Unknown	607261
EXT1	Multiple osteochondromas	AD	1-9 / 100 000	608177
EYS	Retinitis pigmentosa	AR	1-5 / 10 000	612424
F11	Congenital factor XI deficiency	AD/AR	1-9 / 1 000 000	264900
F2	Congenital factor II deficiency	AR	<1 / 1 000 000	176930
F5	Budd-Chiari syndrome	AR	1-9 / 100 000	612309
F8	Congenital factor VIII deficiency / Haemophilia A	XLR	1-9 / 100 000	300841
F9	Congenital factor IX deficiency / Haemophilia B	XLR	1-9 / 100 000	300746
FAH	Tyrosinaemia, type I	AR	Unknown	613871
FAM126A	Hypomyelination with congenital cataract	AR	<1 / 1 000 000	610531
FAM20C	Lethal osteosclerotic bone dysplasia	AR	<1 / 1 000 000	611061
FANCA	Fanconi anaemia	AR	1-9 / 1 000 000	607139
FANCC	Fanconi anaemia (duplicate)	AR	1-9 / 1 000 000	613899
FAS	Autoimmune lymphoproliferative syndrome	AD	Unknown	134637
FASLG	Autoimmune lymphoproliferative syndrome (duplicate)	AD	Unknown	134638
FASTKD2	Infantile mitochondrial encephalopathy related to FASTKD2	AR	<1 / 1 000 000	612322
FBLN5	Autosomal dominant cutis laxa	AD	<1 / 1 000 000	604580
FBN1	Marfan syndrome	AD	1-5 / 10 000	134797
FBP1	Fructose 1,6-bisphosphatase deficiency	AR	Unknown	611570
FERMT3	Leukocyte adhesion deficiency, type III	AR	<1 / 1 000 000	607901
FGA	Afib amyloidosis / Familial afibrinogenaemia	AD/AR	Unknown	134820
FGD1	Aarskog–Scott syndrome	XLR	Unknown	300546
FGD4	Charcot–Marie–Tooth disease, type 4H	AR	<1 / 1 000 000	611104
FGFR2	Antley–Bixler syndrome without genital anomalies or steroidogenesis disorder, Apert syndrome, Crouzon syndrome, Jackson–Weiss syndrome, Pfeiffer syndrome type 1, Pfeiffer syndrome type 2, Pfeiffer syndrome type 3, Cutis gyrata–acanthosis nigricans–craniosynostosis syndrome, FGFR2-related bent bone dysplasia, McGillivray type familial scaphocephaly syndrome, Saethre–Chotzen syndrome, Lacrimo-auric…	AD	1-9 / 1 000 000	176943
FGFR3	Achondroplasia, Severe achondroplasia with developmental delay and acanthosis nigricans, Camptodactyly–short stature–scoliosis–hearing loss syndrome, Nonsyndromic bicoronal craniosynostosis, Thanatophoric dysplasia type I, Thanatophoric dysplasia type II, Giant cell glioblastoma, Gliosarcoma, Hypochondroplasia, Crouzon syndrome with acanthosis nigricans, Muenke syndrome, Saethre–Chotzen syndrome …	AD	Unknown	134934
FH	Fumaric aciduria	AR	<1 / 1 000 000	136850
FHL2	Familial isolated dilated cardiomyopathy	AD/AR	1-5 / 10 000	602633
FKBP10	Osteogenesis imperfecta, types 3 and 4 / Bruck syndrome	AR	<1 / 1 000 000	607063
FKBP14	Ehlers–Danlos syndrome with progressive kyphoscoliosis, myopathy and hearing loss	AR	<1 / 1 000 000	614505
FKBP6	Williams–Beuren syndrome	AD	Unknown	604839
FKRP	Walker–Warburg syndrome	AR	1-9 / 1 000 000	606596
FKTN	Walker–Warburg syndrome	AR	1-9 / 1 000 000	607440
FLI1	Isolated dense granule storage pool deficiency	AD/AR	Unknown	193067
FLII	Smith–Magenis syndrome	AD	1-9 / 100 000	600362
FLNC	Familial isolated restrictive cardiomyopathy	AD	Unknown	102565
FMR1	Fragile X syndrome, point mutations	XLR	1-5 / 10 000	300805
FOLR1	Neurodegenerative syndrome due to cerebral folate transport deficiency	AR	<1 / 1 000 000	136430
FOXE1	Bamforth–Lazarus syndrome	AR	<1 / 1 000 000	602617
FOXG1	Atypical Rett syndrome	AD	Unknown	164874
FOXN1	Severe T-cell immunodeficiency with congenital alopecia and nail dystrophy	AR	Unknown	600838
FOXP3	X-linked immunodysregulation polyendocrinopathy enteropathy syndrome (IPEX)	XLR	Unknown	300292
FRAS1	Fraser syndrome	AR	Unknown	607830
FREM2	Fraser syndrome (duplicate)	AR	Unknown	608945
FTCD	Glutamate formiminotransferase deficiency	AR	Unknown	606806
FTL	Hyperferritinaemia	AD/AR	<1 / 1 000 000	134790
FTSJ1	X-linked non-syndromic intellectual disability	XLR	Unknown	300499
FUCA1	Alpha-fucosidase deficiency	AR	Unknown	612280
FXN	Friedreich's ataxia, point mutations	AR	1-9 / 100 000	606829
G6PC	Glycogen storage disease due to glucose-6-phosphatase deficiency, type Ia	AR	Unknown	613742
G6PC3	Severe congenital neutropenia due to G6PC3 deficiency	AR	<1 / 1 000 000	611045
G6PD	Glucose-6-phosphate dehydrogenase deficiency	XL	<1 / 1 000 000	305900
GAA	Glycogen storage disease due to acid maltase deficiency, infantile onset (Pompe disease)	AR	1-9 / 100 000	606800
GABRD	Juvenile myoclonic epilepsy	AD	Unknown	137163
GALC	Krabbe disease	AR	1-9 / 100 000	606890
GALE	Galactose epimerase deficiency	AR	Unknown	606953
GALK1	Galactokinase deficiency	AR	Unknown	604313
GALNS	Mucopolysaccharidosis type IVA (Morquio A syndrome)	AR	1-5 / 10 000	612222
GALT	Galactosaemia	AR	Unknown	606999
GAMT	Guanidinoacetate methyltransferase deficiency	AR	<1 / 1 000 000	601240
GAS8	Primary ciliary dyskinesia, type 33	AR	Unknown	605178
GATA3	Hypoparathyroidism–deafness–renal disease syndrome	AD	Unknown	131320
GATAD1	Familial isolated dilated cardiomyopathy	AR	1-5 / 10 000	614518
GBA	Gaucher disease	AR	1-9 / 100 000	606463
GBE1	Glycogen storage disease	AR	Unknown	607839
GCDH	Glutaryl-CoA dehydrogenase deficiency	AR	Unknown	608801
GCH1	Autosomal dominant dopa-responsive dystonia, BH4 deficiency	AR/AD	1-9 / 1 000 000	600225
GCSH	Glycine encephalopathy	AR	1-9 / 1 000 000	238330
GDAP1	Charcot–Marie–Tooth disease	AR/AD	1-5/10 000	606598
GDI1	X-linked non-syndromic intellectual disability (duplicate)	XLR	Unknown	300104
GDNF	Hirschsprung disease	AD	1-5/10 000	600837
GFAP	Alexander disease	AD	Unknown	137780
GFM1	Combined oxidative phosphorylation deficiency 1	AR	Unknown	606639
GJB1	Hereditary deafness, type 1A	AR	1/1 000	304040
GJB2	Hereditary deafness, type 1B	AR	1/1 000	121011
GJB3	Non-syndromic genetic deafness	AR/AD	1/1 000	603324
GJB6	Non-syndromic genetic deafness (duplicate)	AR/AD	1/1 000	604418
GJC2	Autosomal recessive spastic paraplegia, type 44	AR	Unknown	608803
GLA	Fabry disease	XL	1-5/10.000	300644
GLB1	GM1 gangliosidosis, type 1	AR	Unknown	611458
GLDC	Glycine encephalopathy (duplicate)	AR	1-9/1 000 000	238300
GLE1	Arthrogryposis–anterior horn cell disease syndrome	AR	<1/1.000.000	603371
GLI2	Holoprosencephaly, type 9 / Culler-Jones syndrome	AD		165230
GLI3	Pallister-Hall syndrome	AD	<1/1.000.000	165240
GLIS3	Neonatal diabetes mellitus	AR	Unknown	610192
GNAS	Pseudohypoparathyroidism	AD	1-9 / 1 000 000	139320
GNB1	Global developmental delay–intellectual disability syndrome	AD	<1 / 1 000 000	139380
GNMT	Glycine N-methyltransferase deficiency	AR	Unknown	606628
GNPAT	Rhizomelic chondrodysplasia punctata, type 2	AR	Unknown	602744
GNPTAB	Mucolipidosis type II	AR	<1/10.000-1.000.000	607840
GNPTG	Mucolipidosis type II (duplicate)	AR	<1/10.000-1.000.000	607838
GNRHR	Normosmic congenital hypogonadotropic hypogonadism	AR	Unknown	138850
GNS	Sanfilippo syndrome, type D (Mucopolysaccharidosis type III)	AR	1-9/1.000.000	607664
GORAB	Geroderma osteodysplasticum	AR	<1 / 1 000 000	607983
GP1BB	Bernard–Soulier syndrome	AR	<1 / 1 000 000	138720
GPC3	Simpson–Golabi–Behmel syndrome	XLR	Unknown	300037
GPR143	X-linked recessive ocular albinism	XLR	1-9 / 1 000 000	300808
GRIA3	X-linked intellectual disability due to GRIA3 mutations	XLR	<1 / 1 000 000	305915
GRIK2	Autosomal recessive non-syndromic intellectual disability	AR	Unknown	138244
GSS	Glutathione synthetase deficiency	AR	<1 / 1 000 000	601002
GTF2H5	Trichothiodystrophy	AR	Unknown	608780
GTF2I	Williams–Beuren syndrome	AD	Unknown	601679
GTF2IRD1	Williams–Beuren syndrome (duplicate)	AD	Unknown	604318
GTF2IRD2	Williams–Beuren syndrome (duplicate)	AD	Unknown	608899
GUCY1A1	Moyamoya disease type 6 with achalasia	AR	1-9 / 1 000 000	139396
GUCY2D	Cone-rod dystrophy	AR/AD	1-9 / 100 000	600179
GUSB	Mucopolysaccharidosis type VII	AR	<1 / 1 000 000	611499
HADH	3-hydroxyacyl-CoA dehydrogenase deficiency	AR	Unknown	601609
HADHA	Long-chain 3-hydroxyacyl-CoA dehydrogenase deficiency	AR	1-9/100.000	600890
HADHB	Mitochondrial trifunctional protein deficiency	AR	1-9/100.000	143450
HAL	Histidinemia	AR	1-9 / 100 000	609457
HAMP	Hemochromatosis	AR	<1/1.000.000	606464
HAX1	Kostmann syndrome	AR	<1 / 1 000 000	605998
HBA1	Alpha Thalassemia	AR	1/10 000	141800
HBA2	Alpha Thalassemia	AR	1/10 000	141850
HBB	Beta-thalassemia	AR	1-9/1.000.000	141900
HCFC1	Methylmalonic acidemia with homocystinuria	XL	Unknown	300019
HDAC4	Brachydactyl-intellectual disability	AD	<1 / 1 000 000	605314
HDAC8	Cornelia de Lange syndrome, Wilson-Turner syndrome	AD	<1 / 1 000 000	300269
HESX1	Septo-optic dysplasia	AR/AD	Unknown	601802
HEXA	Tay-Sachs disease	AR	1/320.000	606869
HEXB	Sandhoff disease	AR	1-9 / 1 000 000	606873
HGD	Alkaptonuria	AR	1-9 / 1 000 000	607474
HGSNAT	Sanfilippo syndrome type C	AR	1-9/1.000.000	610453
HIBCH	3-hydroxyisobutryl-CoA hydrolase deficiency	AR	<1 / 1 000 000	610690
HIRA	DiGeorge syndrome	AD	1/2 000	600237
HJV	Juvenile Hemochromatosis	AR	<1/1.000.000	608374
HLCS	Holocarboxylase synthetase deficiency	AR	Unknown	609018
HMGCL	3-hydroxy-3-methylglutaryl-CoA lyase deficiency	AR	Unknown	613898
HMGCS2	3-hydroxy-3-methylglutaryl-CoA synthase deficiency	AR	<1 / 1 000 000	600234
HOGA1	Hyperoxaluria, primary, type III	AR	<1 / 1 000 000	613597
HPD	Tyrosinemia, type III	AR	<1 / 1 000 000	609695
HPRT1	Kelley-Seegmiller syndrome/Lesch-Nyhan syndrome	AR	1-9 / 1 000 000	308000
HRAS	Costello syndrome	AD	Unknown	190020
HSD11B2	11-beta-hydroxysteroid dehydrogenase deficiency, type 2	AR	<1 / 1 000 000	614232
HSD17B10	17-beta-hydroxysteroid dehydrogenase deficiency	XL	<1 / 1 000 000	300256
HSD17B3	46,XY difference of sex development due to 17-beta-hydroxysteroid dehydrogenase 3 deficiency	AR	Unknown	605573
HSD17B4	Perrault syndrome 1/D-bifunctional protein deficiency	AR	<1 / 1 000 000	601860
HSD3B2	Adrenal hyperplasia, congenital, due to 3-beta-hydroxysteroid dehydrogenase 2 deficiency	AR	<1 / 1 000 000	613890
HSPG2	Dyssegmental dysplasia, Silverman-Handmaker type/ Schwartz-Jampel syndrome	AR	<1 / 1 000 000	142461
HUWE1	Non-specific syndromic intellectual disability	XL	Unknown	300697
HYAL1	Hyaluronidase deficiency,Mucopolysaccharidosis type 9	AR	<1 / 1 000 000	607071
HYDIN	Ciliary dyskinesia, primary, 5	AR	Unknown	610812
ICOS	Common variable immunodeficiency	AR	1-9 / 100 000	604558
IDH3B	Retinitis pigmentosa	AR	1-5 / 10 000	604526
IDS	Mucopolysaccharidosis II	XLR	1-9/1.000.000	300823
IDUA	Hurler-Scheie syndrome	AR	1-9 / 1 000 000	252800
IFITM5	Osteogenesis imperfecta	AD	1-5 / 10 000	614757
IFNGR1	Mendelian susceptibility to mycobacterial diseases	AR	<1 / 1 000 000	107470
IFNGR2	Mendelian susceptibility to mycobacterial diseases	AR	<1 / 1 000 000	147569
IFT80	Asphyxiating thoracic dystrophy of the newborn	AR	Unknown	611177
IGBP1	Corpus callosum agenesis	XLR	<1 / 1 000 000	300139
IGHM	Agammaglobulinemia 1	AR	<1 / 1 000 000	147020
IGHMBP2	Charcot-Marie-Tooth disease type 2S	AR	<1 / 1 000 000	600502
IGLL1	Agammaglobulinemia 2	AR	<1 / 1 000 000	146770
IHH	Acrocapitofemoral dysplasia	AR	<1 / 1 000 000	600726
IKBKG	Ectodermal dysplasia and immunodeficiency 1/ Incontinentia pigmenti	AR/AD	1-9 / 1 000 000	300248
IL12B	Mendelian susceptibility to mycobacterial diseases	AR	<1 / 1 000 000	161561
IL12RB1	Mendelian susceptibility to mycobacterial diseases	AR	<1 / 1 000 000	601604
IL17RA	Chronic mucocutaneous candidiasis	AR	Unknown	605461
IL1RAPL1	X-linked non-syndromic intellectual disability	XLR	Unknown	300206
IL1RN	Sterile multifocal osteomyelitis with periostitis and pustulosis	AR	<1 / 1 000 000	147679
IL2RA	Interleukin-2 receptor alpha deficiency (Immunodeficiency)	AR	<1 / 1 000 000	147730
IL2RG	X-linked combined immunodeficiency	XL	1-9/1.000.000	308380
IL7R	T– B+ severe combined immunodeficiency due to IL-7Rα deficiency	AR	Unknown	146661
INPP5E	Joubert syndrome 1	AR	Unknown	613037
INSR	Hyperinsulinism due to INSR deficiency	AD	<1 / 1 000 000	147670
INVS	Infantile nephronophthisis	AR	Unknown	243305
IQCB1	Senior–Løken syndrome	AR	1-9 / 1 000 000	609237
IQSEC2	X-linked non-syndromic intellectual disability	XLR	Unknown	300522
IRF6	Van der Woude syndrome	AD	1-9/1.000.000	607199
ITGA6	Epidermolysis bullosa with pyloric atresia	AR	<1 / 1 000 000	147556
ITGB4	Epidermolysis bullosa	AR	<1 / 1 000 000	147557
IVD	Isovaleric acidaemia	AR	1-9/1.000.000	607036
IYD	Thyroid dyshormonogenesis type 4	AR	1-9 / 100 000	612025
JAG1	Alagille syndrome	AD	1/3.000	601920
JAK3	T– B+ severe combined immunodeficiency due to JAK3 deficiency	AR	Unknown	600173
JMJD1C	Central nervous system germinoma	AD	Unknown	604503
JPH2	Familial isolated dilated cardiomyopathy	AR/AD	1-5 / 10 000	605267
JUP	Inherited isolated arrhythmogenic ventricular dysplasia	AD	Unknown	173325
KANSL1	Koolen–De Vries syndrome due to point mutation	AD	<1 / 1 000 000	612452
KAT6B	Blepharophimosis–intellectual disability syndrome, SBBYS type	AD	<1 / 1 000 000	605880
KCNAB2	1p36 deletion syndrome	AD	Unknown	601142
KCNE1	Long QT syndrome	AD	Unknown	176261
KCNE2	Long QT syndrome (duplicate)	AD	Unknown	603796
KCNH2	Long QT syndrome (duplicate)	AD	Unknown	152427
KCNJ1	Bartter syndrome type 2	AR	Unknown	600359
KCNJ11	Neonatal diabetes mellitus	AD	Unknown	600937
KCNJ2	Short QT syndrome	AD	Unknown	600681
KCNQ1	Long QT syndrome / Short QT syndrome	AD	1-5 / 10 000	607542
KDM5C	X-linked syndromic intellectual disability	AR	<1 / 1 000 000	314690
KMT2A	Wiedemann–Steiner syndrome	AD	<1 / 1 000 000	159555
KNL1	Primary microcephaly, type 4	AR	Unknown	609173
KRAS	Noonan syndrome / cancer predisposition	AD	<1 / 1 000 000	190070
L1CAM	X-linked complex agenesis of the corpus callosum	XLR	1/30.000	308840
LAMA2	Congenital muscular dystrophy, type 1A	AR	1-9 / 1 000 000	156225
LAMA3	Epidermolysis bullosa	AR	1-9 / 1 000 000	600805
LAMA4	Familial isolated dilated cardiomyopathy	AD	1-5 / 10 000	600133
LAMB2	Congenital myasthenic syndrome	AR	1-9 / 1 000 000	150325
LAMB3	Epidermolysis bullosa (duplicate)	AR	1-9 / 1 000 000	150310
LAMC2	Epidermolysis bullosa (duplicate)	AR	1-9 / 1 000 000	150292
LAMP2	Danon disease	XLR	<1 / 1 000 000	309060
LARGE1	Walker–Warburg syndrome	AR	1-9 / 1 000 000	603590
LBR	Greenberg dysplasia	AR	<1 / 1 000 000	600024
LCK	Severe combined immunodeficiency	AR	<1 / 1 000 000	153390
LCT	Congenital lactase deficiency	AR	Unknown	603202
LDB3	Familial isolated dilated cardiomyopathy (duplicate)	AD	1-5 / 10 000	605906
LDHA	Glycogen storage disease, type XI	AR	Unknown	150000
LDLR	Familial hypercholesterolaemia	AR/AD	1-9 / 1 000 000	606945
LDLRAP1	Familial hypercholesterolaemia (duplicate)	AR	1-9 / 1 000 000	605747
LEPRE1	Osteogenesis imperfecta, types 2 and 3	AR	1-5 / 10 000	610339
LETM1	Wolf–Hirschhorn syndrome	AD	1-9 / 100 000	604407
LHCGR	Leydig cell hypoplasia due to LH resistance	AR	Unknown	152790
LHX3	Hypothyroidism, type 3	AR	Unknown	600577
LIFR	Stüve–Wiedemann syndrome	AR	<1 / 1 000 000	151443
LIG4	Dubowitz syndrome	AR	Unknown	601837
LIMK1	Williams–Beuren syndrome	AD	Unknown	601329
LIPA	Wolman disease / Cholesteryl ester storage disease	AR	Unknown	613497
LLGL1	Smith–Magenis syndrome	AD	1-9 / 100 000	600966
LMBRD1	Methylmalonic aciduria and homocystinuria, cblF type	AR	<1 / 1 000 000	612625
LMNA	Dilated cardiomyopathy	AD	1-5 / 10 000	150330
LRAT	Retinite Pigmentosa giovanile, tipo 14	AR	1-5 / 10 000	604863
LRP1	Siemens follicular keratosis spinulosa decalvans	AR	<1 / 1 000 000	107770
LRP2	Donnai–Barrow syndrome	AR	<1 / 1 000 000	600073
LRP5	Exudative vitreoretinopathy, type 4	AR	Unknown	603506
LRPPRC	Congenital lactic acidosis, Saguenay–Lac-Saint-Jean type	AR	Unknown	614930
LRRC6	Primary ciliary dyskinesia, type 19	AR	Unknown	614930
LUZP1	1p36 deletion syndrome	AD	Unknown	601422
LYST	Chédiak–Higashi syndrome	AR	Unknown	606897
LZTR1	Noonan syndrome	AR/AD	1-5 / 10 000	600574
MAGEL2	Prader–Willi syndrome due to point mutation	AD	1-9 / 100 000	605283
MAN2B1	Alpha-mannosidosis, types I and II	AR	1-9 / 1 000 000	609458
MANBA	Beta-mannosidosis	AR	Unknown	609489
MAP2K1	Cardiofaciocutaneous syndrome (CFC)	AD	Unknown	176872
MAP2K2	Cardiofaciocutaneous syndrome (CFC) (duplicate)	AD	Unknown	601263
MAPT	Semantic dementia	AD	Unknown	157140
MAT1A	Methionine adenosyltransferase deficiency	AR	<1 / 1 000 000	610550
MBD5	Non-syndromic intellectual disability	AD	Unknown	611472
MBTPS2	IFAP syndrome (Follicular ichthyosis–atrichia–photophobia) / Osteogenesis imperfecta	XLR	<1 / 1 000 000	300294
MCCC1	3-Methylcrotonyl-CoA carboxylase deficiency	AR	1-9 / 100 000	609010
MCCC2	3-Methylcrotonyl-CoA carboxylase deficiency	AR	1-9 / 100 000	609014
MCEE	Methylmalonyl-CoA epimerase deficiency	AR	<1 / 1 000 000	608419
MCOLN1	Mucolipidosis IV	AR	Unknown	605248
MCPH1	Primary microcephaly 1	AR	Unknown	607117
MECP2	Rett syndrome	XLD	1-9 / 100 000	300005
MED12	Opitz-Kaveggia syndrome (FGS1), Lujan-Fryns syndrome	XLR	Unknown	300188
MEFV	Familial Mediterranean fever	AR/AD	1-5 / 10 000	608107
MEGF10	Congenital myopathy	AR	<1 / 1 000 000	612453
MEGF8	Carpenter syndrome, type 2	AR	<1 / 1 000 000	604267
MESD	Osteogenesis imperfecta, types 3 and 4	AR	1-5 / 10 000	607783
METTL27	Williams–Beuren syndrome	AD	Unknown	612546
MFSD8	Ceroid lipofuscinosis	AR	Unknown	611124
MGAT2	N-acetylglucosaminyltransferase 2 deficiency	AR	<1 / 1 000 000	602616
MIB1	Left ventricular noncompaction	AD	Unknown	608677
MIB2	Left ventricular noncompaction (duplicate)	AD	Unknown	611141
MID1	Opitz GBBB syndrome	XLR	Unknown	300552
MITF	Tietz syndrome	AD	Unknown	156845
MKKS	Bardet–Biedl syndrome	AR	Unknown	604896
MKRN3	Precocious puberty	AD	Unknown	603856
MKS1	Meckel syndrome, type 1	AR	<1 / 1 000 000	609883
MLC1	Megalencephalic leukoencephalopathy with subcortical cysts	AD	<1 / 1 000 000	605908
MLXIPL	Williams–Beuren syndrome	AD	MICRODELETION	605678
MLYCD	Malonyl-CoA decarboxylase deficiency	AR	<1 / 1 000 000	606761
MMAA	Methylmalonic acidaemia, type cblA	AR	<1 / 1 000 000	607481
MMAB	Methylmalonic acidaemia, type cblB	AR	Unknown	607568
MMACHC	Methylmalonic aciduria with homocystinuria, type cblC	AR	Unknown	609831
MMADHC	Methylmalonic aciduria with homocystinuria, type cblD	AR	<1 / 1 000 000	611935
MMP23B	1p36 deletion syndrome	AD	Unknown	603321
MMUT	Methylmalonic acidaemia	AR	Unknown	609058
MOCOS	Hereditary xanthinuria, type II	AR	Unknown	613274
MOCS1	Sulfite oxidase deficiency due to molybdenum cofactor deficiency, type A	AR	<1 / 1 000 000	603707
MOCS2	Sulfite oxidase deficiency due to molybdenum cofactor deficiency, type B	AR	Unknown	603708
MOGS	Congenital disorder of glycosylation, type IIb	AR	<1 / 1 000 000	601336
MPDU1	Congenital disorder of glycosylation, type If	AR	<1 / 1 000 000	604041
MPI	Congenital disorder of glycosylation, type Ib	AR	<1 / 1 000 000	154550
MPL	Hereditary isolated aplastic anaemia	AD/AR	Unknown	159530
MPV17	Navajo neuropathy	AR	<1 / 1 000 000	137960
MPZ	Charcot–Marie–Tooth disease, autosomal dominant	AD	<1 / 1 000 000	159440
MRAS	Noonan syndrome	AD	1-5 / 10 000	608435
MRPS16	Combined oxidative phosphorylation deficiency, type 2	AR	<1 / 1 000 000	609204
MRPS22	Gonadal dysgenesis 46,XX; Hypotonia with lactic acidaemia and hyperammonaemia	AR	Unknown	605810
MSX2	Boston-type craniosynostosis	AD	<1 / 1 000 000	123101
MTHFD1	Severe combined immunodeficiency	AR	Unknown	172460
MTHFR	Homocystinuria	AR	Unknown	607093
MTM1	X-linked myotubular myopathy	XLR	1-9/1.000.000	300415
MTMR2	Charcot–Marie–Tooth disease, type 4B1	AR	<1 / 1 000 000	603557
MTO1	Mitochondrial hypertrophic cardiomyopathy with lactic acidosis due to MTO1 deficiency	unknown	<1 / 1 000 000	614667
MTR	Methylmalonic acidaemia, type cblG	AR	<1 / 1 000 000	156570
MTRR	Homocystinuria–megaloblastic anaemia, type cblE	AR	<1 / 1 000 000	602568
MTTP	Abetalipoproteinaemia	AR	<1 / 1 000 000	157147
MVK	Mevalonate kinase deficiency	AR	<1 / 1 000 000	251170
MYBPC3	Hypertrophic cardiomyopathy, type 4	AD	1-5 / 10 000	600958
MYD88	Recurrent pyogenic bacterial infections due to MyD88 deficiency	AR	Unknown	602170
MYH6	Familial isolated dilated cardiomyopathy	AD	1-5 / 10 000	160710
MYH7	Hypertrophic cardiomyopathy, type 1, with myopathy	AD/AR	1-5 / 10 000	160760
MYH7B	Left ventricular noncompaction	AD/AR	Unknown	609928
MYL2	Congenital fibre-type disproportion myopathy	AD/AR	Unknown	160781
MYL3	Hypertrophic cardiomyopathy, type 8	AD	1-5 / 10 000	160790
MYLK2	Hypertrophic cardiomyopathy	AD	1-5 / 10 000	606566
MYO18B	Klippel–Feil anomaly–myopathy–facial dysmorphism syndrome	AR	<1 / 1 000 000	607295
MYO5A	Griscelli syndrome	AR	<1 / 1 000 000	160777
MYO7A	Usher syndrome, type 1	AR	1-9 / 100 000	276903
MYOZ2	Hypertrophic cardiomyopathy, type 16	AD	Unknown	605602
MYPN	Familial isolated dilated cardiomyopathy (duplicate)	AD/AR	1-5 / 10 000	608517
NAGA	Alpha-N-acetylgalactosaminidase deficiency	AR	<1 / 1 000 000	104170
NAGLU	Sanfilippo syndrome, type B (Mucopolysaccharidosis type IIIB)	AR	1-9 / 100 000	609701
NAGS	Hyperammonaemia due to N-acetylglutamate synthase deficiency	AR	<1 / 1 000 000	608300
NBN	Nijmegen breakage syndrome	AR	1/330 000	602667
NCF1	Williams–Beuren syndrome	AD	Unknown	608512
NDN	Prader–Willi syndrome	AD	1-9 / 100 000	602117
NDP	Norrie disease	XLR	Unknown	300658
NDRG1	Charcot–Marie–Tooth disease, type 4D	AR	Unknown	605262
NDUFA1	Isolated complex I deficiency	XLR	Unknown	300078
NDUFAF2	Isolated complex I deficiency	AR	Unknown	609653
NDUFAF4	Isolated complex I deficiency	AR	Unknown	611776
NDUFS3	Isolated complex I deficiency	AR	Unknown	603846
NDUFS4	Isolated complex I deficiency	AR	Unknown	602694
NDUFS6	Isolated complex I deficiency	AR	Unknown	603848
NDUFS7	Isolated complex I deficiency	AR	Unknown	601825
NDUFS8	Isolated complex I deficiency	AR	Unknown	602141
NDUFV1	Isolated complex I deficiency	AR	Unknown	161015
NEB	Lethal multiple pterygium syndrome	AR	<1 / 1 000 000	161650
NEBL	DiGeorge sequence, type II	AD	MICRODELETION	605491
NELFA	Wolf–Hirschhorn syndrome	AD	1-9/100.000	606026
NEU1	Sialidosis, types I and II	AR	<1 / 1 000 000	608272
NEUROG3	Enteric anendocrinosis	AR	<1 / 1 000 000	604882
NEXN	Familial isolated dilated cardiomyopathy	AD	1-5 / 10 000	613121
NF1	Neurofibromatosis type 1	AD	1-5 / 10 000	613113
NFKBIA	X-linked hypohidrotic ectodermal dysplasia with immunodeficiency	AR	Unknown	164008
NHEJ1	Combined immunodeficiency with microcephaly, growth retardation, and T- and B-cell lymphopenia	AR	<1 / 1 000 000	611290
NHLRC1	Lafora disease	AR	Unknown	608072
NHS	Nance–Horan syndrome	XLD	Unknown	300457
NIPBL	Cornelia de Lange syndrome, type 1	AD	1/80 000	608667
NKX2-1	Congenital hypothyroidism (CH), infantile respiratory distress syndrome (IRDS), and benign hereditary chorea	AD	<1 / 1 000 000	600635
NKX2-5	Congenital hypothyroidism	AD	1-9 / 100 000	600584
NLGN4X	Cystinosis		1-9 / 100 000	300427
NME8	Primary ciliary dyskinesia, type 6	AR	Unknown	607421
NOTCH2	Alagille syndrome	AD	Unknown	600275
NPC1	Niemann–Pick disease, type C1	AR	1-9 / 100 000	607623
NPC2	Niemann–Pick disease, type C2	AR	1-9 / 100 000	601015
NPHP1	Joubert syndrome, type 4	AR	Unknown	607100
NPHP3	Nephronophthisis	AR	Unknown	608002
NPHP4	Nephronophthisis (duplicate)	AR	Unknown	607215
NPHS1	Nephrotic syndrome, type 1	AR	Unknown	602716
NPHS2	Nephrotic syndrome, type 2	AR	Unknown	604766
NR2E3	Retinitis pigmentosa	AR/AD	1-5 / 10 000	604485
NR5A1	46,XY gonadal dysgenesis	AD	Unknown	184757
NR5A2			MICRODELETION	604453
NRAS	Noonan syndrome 6 / cancer predisposition	AD	1-5 / 10 000	164790
NSD1	Sotos syndrome, type 1	AD	1-9 / 100 000	606681
NSD2	Wolf–Hirschhorn syndrome	AD	1-9 / 100 000	602952
NSUN2	Dubowitz syndrome	AR	Unknown	610916
NTRK1	Hereditary sensory and autonomic neuropathy type 4 (HSAN4)	AR	Unknown	191315
NUP62	Familial infantile bilateral striatal necrosis	AR	<1 / 1 000 000	605815
OAT	Gyrate atrophy of the choroid and retina with or without hyperornithinaemia	AR	Unknown	613349
OBSL1	3M syndrome	AR	Unknown	610991
OCA2	Oculocutaneous albinism, type 2	AR	1-9 / 100 000	611409
OCRL	Oculo–cerebro–renal syndrome of Lowe	AR	1-9 / 1 000 000	300535
OFD1	Joubert syndrome, type 10	XLR	Unknown	300170
OPA3	3-Methylglutaconic aciduria, type III	AR	Unknown	606580
OPHN1	X-linked intellectual disability with cerebellar hypoplasia	XLD	<1 / 1 000 000	300127
OPLAH	5-Oxoprolinase deficiency	AR	<1 / 1 000 000	614243
ORAI1	Combined immunodeficiency due to ORAI1 deficiency	AR	<1 / 1 000 000	610277
OSTM1	Osteopetrosis with neuroaxonal dysplasia, infantile form	AR	<1 / 1 000 000	607649
OTC	Ornithine transcarbamylase deficiency	XL	1-9 / 100 000	300461
OTOF	Auditory neuropathy, type 1	AR	Unknown	603681
OXCT1	Succinyl-CoA:acetoacetate transferase deficiency	AR	<1 / 1 000 000	601424
P3H1	Osteogenesis imperfecta, types 2 and 3	AR	1-5 / 10 000	610339
P4HB	Osteogenesis imperfecta, type 1	AD	1-5 / 10 000	176790
PAFAH1B1	17p13.3 microduplication syndrome		<1 / 1 000 000	601545
PAH	Phenylketonuria	AR	1-9 / 100 000	612349
PAK3	X-linked non-syndromic intellectual disability	XLR	Unknown	300142
PANK2	Pantothenate kinase-associated neurodegeneration (PKAN)	AR	1-9 / 1 000 000	606157
PAX3	Craniofacial–deafness–hand syndrome / Waardenburg syndrome, type 1 / Waardenburg syndrome, type 3	AD/AR	1-9 / 100 000	606597
PAX8	Thyroid hypoplasia	AD	1-9 / 100 000	167415
PC	Pyruvate carboxylase deficiency	AR	Unknown	608786
PCBD1	Hyperphenylalaninaemia	AR	Unknown	126090
PCCA	Propionic acidaemia	AR	1-9 / 1 000 000	232000
PCCB	Propionic acidaemia (duplicate)	AR	1-9 / 1 000 000	232050
PCDH15	Usher syndrome, type 1	AR	1-9 / 1 000 000	605514
PCDH19	Female-limited epilepsy with intellectual disability	XL	<1 / 1 000 000	300460
PDCD6			MICRODELETION	601057
PDE6A	Retinitis pigmentosa	AR	1-5 / 10 000	180071
PDHA1	Pyruvate dehydrogenase deficiency	XLD	Unknown	300502
PDHB	Pyruvate dehydrogenase deficiency (duplicate)	AR	Unknown	179060
PDHX	Pyruvate dehydrogenase deficiency (duplicate)	AR	Unknown	608769
PDP1	Pyruvate dehydrogenase deficiency (duplicate)	AR	Unknown	605993
PDPN	1p36 deletion syndrome	AD	Unknown	608863
PDSS1	Coenzyme Q10 deficiency	AR	<1 / 1 000 000	607429
PDSS2	Coenzyme Q10 deficiency (duplicate)	AR	<1 / 1 000 000	610564
PEPD	Prolidase deficiency	AR	Unknown	613230
PEX1	Neonatal adrenoleukodystrophy	AR	Unknown	602136
PEX10	Peroxisome biogenesis disorder, 6A (Zellweger spectrum), 6B	AR	1/50 000	602859
PEX12	Peroxisome biogenesis disorder, 3A (Zellweger spectrum), 3B	AR	1/50 000	601758
PEX13	Peroxisome biogenesis disorder, 11A (Zellweger spectrum), 11B	AR	1/50 000	601789
PEX2	Peroxisome biogenesis disorder, 5A (Zellweger spectrum), 5B		1/50 000	170993
PEX26	Zellweger syndrome	AR	1/50 000	608666
PEX3	Peroxisome biogenesis disorder, 10A (Zellweger spectrum), 10B	AR	1/50 000	603164
PEX5	Rhizomelic chondrodysplasia punctata, type 5 / Peroxisome biogenesis disorder, type 2 (Zellweger spectrum), 2B	AR	1/50 000	600414
PEX6	Peroxisome biogenesis disorder, 4A (Zellweger spectrum), 4B	AR	1/50 000	601498
PEX7	Rhizomelic chondrodysplasia punctata, type 1 / Peroxisome biogenesis disorder, type 9	AR	1/50 000	601757
PFKM	Glycogen storage disease, type VII	AR	<1 / 1 000 000	610681
PGAM2	Glycogen storage disease, type X (myopathic form)	AR	<1 / 1 000 000	612931
PGK1	Phosphoglycerate kinase deficiency	XLR	<1 / 1 000 000	311800
PHF6	Borjeson–Forssman–Lehmann syndrome	XLR	<1 / 1 000 000	300414
PHF8	X-linked intellectual disability, Siderius type	XLR	<1 / 1 000 000	300560
PIGG	Wolf–Hirschhorn syndrome	AD	1-9 / 100 000	616918
PIK3R1	SHORT syndrome	AD	<1 / 1 000 000	171833
PKG	Familial thoracic aortic aneurysm and dissection	AD	<1 / 1 000 000	176894
PKHD1	Autosomal recessive polycystic kidney disease	AR	Unknown	606702
PKLR	Hemolytic anaemia due to erythrocyte pyruvate kinase deficiency	AR	1-9 / 100 000	609712
PKP2	Familial isolated arrhythmogenic right ventricular dysplasia	AD	Unknown	602861
PLA2G6	Infantile neuroaxonal dystrophy	AR	Unknown	603604
PLCE1	Genetic steroid-resistant nephrotic syndrome	AD	Unknown	608414
PLEC	Congenital myasthenic syndrome	AR	<1 / 1 000 000	601282
PLEKHG5	Charcot–Marie–Tooth disease, intermediate type C / Infantile-onset lower motor neuron disease	AR	<1 / 1 000 000	611101
PLEKHM2	Left ventricular noncompaction		Unknown	609613
PLG	Congenital plasminogen deficiency	AR	1-9 / 100 000	173350
PLN	Familial isolated dilated cardiomyopathy	AD	1-5 / 100 000	172405
PLOD1	Ehlers–Danlos syndrome	AR	Unknown	153454
PLOD2	Osteogenesis imperfecta, type 3	AR	<1 / 1 000 000	601865
PLP1	Pelizaeus–Merzbacher disease	XLR	1-9 / 1 000 000	300401
PMM2	Congenital disorder of glycosylation, type Ia	AR	Unknown	601785
PMP22	Charcot–Marie–Tooth neuropathy type 1A	AD	1-5 / 10 000	601097
PNP	Immunodeficiency due to purine nucleoside phosphorylase deficiency	AR	<1 / 1 000 000	164050
PNPO	Pyridoxamine 5'-phosphate oxidase deficiency	AR	Unknown	603287
POLG	Alpers–Huttenlocher syndrome	AR	<1 / 1 000 000	174763
POLR1C	Treacher Collins syndrome, type 3	AR	1-9 / 100 000	610060
POMGNT1	Walker–Warburg syndrome	AR	1-9 / 1 000 000	606822
POMT1	Walker–Warburg syndrome	AR	1-9 / 1 000 000	607423
POMT2	Walker–Warburg syndrome	AR	1-9 / 1 000 000	607439
POR	Antley–Bixler syndrome, type 2	AR	1-9 / 100 000	124015
POU1F1	Alpers–Huttenlocher syndrome	AR	Unknown	173110
POU3F4	Ayazi syndrome	XLR	<1 / 1 000 000	300039
PPIB	Osteogenesis imperfecta, types 2, 3, and 4	AR	1-5 / 10 000	123841
PPIL2	PPIL2 gene mapped to chromosome 22q11.21		MICRODELETION	607588
PPM1K	Intermediate maple syrup urine disease	AR	1-9 / 1 000 000	611065
PPP1CB	Noonan-like syndrome	AD	<1 / 1 000 000	600590
PPT1	Neuronal ceroid lipofuscinosis, type 1	AR	Unknown	600722
PQBP1	Renpenning syndrome	XLR	<1 / 1 000 000	605557
PRDM16	Familial isolated dilated cardiomyopathy / 1p36 deletion syndrome	AD	1-5 / 10 000	300463
PRDM5	Ehlers–Danlos syndrome, type 6B	AR	<1 / 1 000 000	605557
PRDM8	Brittle cornea syndrome, type 2	AR	<1 / 1 000 000	614161
PRF1	Familial haemophagocytic lymphohistiocytosis	AR	Unknown	170280
PRKAG2	Cardiomyopathy, hypertrophic 6	AD	<1 / 1 000 000	602743
PRKCZ	1p36 deletion syndrome	AD	MICRODELETION	176982
PRODH	Hyperprolinemia type 1	AR	Unknown	606810
PROP1	Pituitary hormone deficiency, combined, 2	AR	Unknown	601538
PRPS1	X-linked Charcot-Marie-Tooth disease type 5	XLR	<1 / 1 000 000	311850
PRSS12	Intellectual developmental disorder, autosomal recessive 1	AR	Unknown	606709
PRX	Charcot-Marie-Tooth disease type 4F	AR	<1 / 1 000 000	605725
PSAP	Atypical Gaucher disease due to saposin C deficiency, Krabbe disease, Encephalopathy due to prosaposin deficiency	AR	1-9 / 100 000	176801
PSEN1	Cardiomyopathy, dilated, 1U - Alzheimer disease, type 3, with or without spastic paraparesis	AD	1-5 / 10 000	104311
PSEN2	Familial isolated dilated cardiomyopathy	AD	1-5 / 10 000	600759
PTCH1	Holoprosencephaly 7	AD	Unknown	601309
PTEN	Cowden syndrome 1	AD	Unknown	601728
PTH1R	Chondrodysplasia, Blomstrand type	AR	<1 / 1 000 000	168468
PTPN11	Noonan syndrome 1 , LEOPARD syndrome 1 , Leukemia, juvenile myelomonocytic, somatic, Metachondromatosis	AD	1-5 / 10 000	176876
PTPRC	T-B+ severe combined immunodeficiency due to CD45 deficiency	AR	1 / 1 000 000	151460
PTS	Hyperphenylalaninemia, BH4-deficient, A	AR	1-9 / 1 000 000	612719
PYGM	Glycogen storage disease due to muscle glycogen phosphorylase deficiency	AR	Unknown	608455
QDPR	Hyperphenylalaninemia, BH4-deficient, C		1-9 / 1 000 000	612676
RAB23	Carpenter syndrome	AR	<1 / 1 000 000	606144
RAB27A	Griscelli syndrome	AR	<1 / 1 000 000	603868
RAB39B	Rare non-syndromic intellectual disability	XLR	Unknown	300774
RAB3GAP1	Micro syndrome/ Martsolf syndrome 2	AR	<1 / 1 000 000	602536
RAB3GAP2	Micro syndrome/ Martsolf syndrome 1	AR	<1 / 1 000 000	609275
RABL2B	22q13.3 MICRODELETION		MICRODELETION	605413
RAD21	Cornelia de Lange syndrome 4	AD	Unknown	606462
RAF1	Noonan syndrome 5, LEOPARD syndrome 2	AD	1-5 / 10 000	164760
RAG1	Combined immunodeficiency with granulomatosis, Omenn syndrome	AR	<1 / 1 000 000	179615
RAG2	Combined immunodeficiency with granulomatosis, Omenn syndrome	AR	<1 / 1 000 000	179616
RAI1	Smith-Magenis syndrome	AD	1-9 / 100 000	607642
RAPSN	Congenital myasthenic syndrome	AR	1-9 / 1 000 000	601592
RASA2	Noonan syndrome	AD	1-5 / 10 000	601589
RASAL3	19p13.12			616561
RAX	Colobomatous microphthalmia	AR	Unknown	601881
RBM20	Familial isolated dilated cardiomyopathy	AD	1-5 / 10 000	613171
RBM8A	Thrombocytopenia-absent radius syndrome	AR	Unknown	605313
RDH12	Leber congenital amaurosis/Retinitis pigmentosa	AR/AD	1-9 / 100 000	608830
RECQL4	Baller-Gerold syndrome	AR	<1 / 1 000 000	603780
REL	Immunodeficiency 92	AR	<1 / 1 000 000	164910
RELN	Epilepsy with auditory features/Microlissencephaly	AD/AR	Unknown	600514
RERE	RERE-related neurodevelopmental syndrome/1p36 deletion syndrome	AD	<1 / 1 000 000	605226
RET	Hirschsprung disease	AD	1-5 / 10 000	164761
RFC2	Williams syndrome	AD	Unknown	600404
RFT1	Congenital disorder of glycosylation, type In	AR	<1 / 1 000 000	611908
RIT1	Noonan syndrome 8	AD	1-5 / 10 000	609591
RMRP	Omenn syndrome	AR	<1 / 1 000 000	157660
RNASEH2A	Aicardi-Goutières syndrome	AR	Unknown	606034
RNASEH2B	Aicardi-Goutières syndrome	AR	Unknown	610326
RNASEH2C	Aicardi-Goutières syndrome	AR	Unknown	610330
RP1	Retinitis pigmentosa 1	AR/AD	1-5 / 10 000	603937
RP2	Retinitis pigmentosa 2	XL	1-5 / 10 000	300757
RPE65	Retinitis pigmentosa 20	AR	1-5 / 10 000	180069
RPGR	Retinitis pigmentosa 3	XL	1-5 / 10 000	312610
RPGRIP1L	Joubert syndrome 7	AR	<1 / 1 000 000	610937
RPL10	Intellectual developmental disorder, X-linked syndromic 35	XLR	<1 / 1 000 000	312173
RPS6KA3	Coffin-Lowry syndrome	XLD	1-9 / 100 000	300075
RRAS	Noonan syndrome	AD	1-5 / 10 000	165090
RREB1	22q11.2 deletion syndrome	AD	Unknown	602209
RRM2B	Mitochondrial neurogastrointestinal encephalomyopathy	AR	1-9 / 1 000 000	604712
RS1	X-linked retinoschisis	XLR	1-9 / 100 000	300839
RSPH1	Ciliary dyskinesia, primary, 24	AR	Unknown	609314
RSPH3	Ciliary dyskinesia, primary, 32	AR	Unknown	615876
RSPH4A	Ciliary dyskinesia, primary, 11	AR	Unknown	612647
RTDR1	22q11.2 deletion syndrome	AD		605663
RUBCN	Autosomal recessive cerebellar ataxia-epilepsy-intellectual disability syndrome due to RUBCN deficiency	AR	<1 / 1 000 000	613516
RYR2	Catecholaminergic polymorphic ventricular tachycardia	AD	1-5 / 10 000	180902
SACS	Spastic ataxia, Charlevoix-Saguenay type	AR	Unknown	604490
SALL1	Townes-Brocks syndrome 1	AD	1-9 / 1 000 000	602218
SALL4	Duane-radial ray syndrome	AD	1-5 / 10 000	607343
SAMHD1	Aicardi-Goutières syndrome	AR	Unknown	606754
SASH1	Pigmentation defects-palmoplantar keratoderma-skin carcinoma syndrome	AR	<1 / 1 000 000	607955
SATB2	Glass syndrome	AD	Unknown	608148
SBDS	Shwachman-Diamond syndrome 1	AR	1-9 / 1 000 000	607444
SC5D	Lathosterolosis	AR	<1 / 1 000 000	602286
SCN1A	Dravet syndrome	AD	Unknown	182389
SCN4A	Myasthenic syndrome, congenital, 16	AR	1-9 / 1 000 000	603967
SCN5A	Brugada syndrome 1, Long QT syndrome 3, Cardiomyopathy, dilated, 1E	AD	1-5 / 10 000	600163
SCNN1A	Liddle syndrome 3	AD	Unknown	600228
SCNN1B	Liddle syndrome	AD	Unknown	600760
SCNN1G	Sindrome di Liddle	AD	Unknown	600761
SCO1	Fatal infantile cytochrome C oxidase deficiency	AR	Unknown	603644
SCO2	Autosomal recessive axonal Charcot-Marie-Tooth disease due to copper metabolism defect, Fatal infantile cytochrome C oxidase deficiency	AR	<1 / 1 000 000	604272
SDHA	Isolated succinate-CoQ reductase deficiency	AR	<1 / 1 000 000	600857
SEC24C	22q11.2 deletion syndrome		Unknown	607185
SEC24D	Osteogenesis imperfecta	AR	1-5 / 10 000	607186
SELENON	Congenital myopathy 3 with rigid spine	AR	Unknown	606210
SEMA5A	Monosomy 5p syndrome			609297
SEMA7A	Cholestasis, progressive familial intrahepatic, 11	AR	Unknown	607961
SERPINA1	Alpha-1-antitrypsin deficiency	AR	1-5 / 10 000	107400
SERPINA7	Deficit ereditario della tireoglobulina	XL		314200
SERPINF1	Osteogenesis imperfecta, type VI	AR	Unknown	172860
SERPINH1	Osteogenesis imperfecta type 3	AR	Unknown	600943
SETBP1	Schinzel-Giedion syndrome	AD	<1 / 1 000 000	611060
SFTPB	Surfactant metabolism dysfunction, pulmonary, 1	AR	Unknown	178640
SFTPC	Surfactant metabolism dysfunction, pulmonary, 2	AD	Unknown	178620
SGCA	Alpha-sarcoglycan-related limb-girdle muscular dystrophy R3	AR	Unknown	600119
SGCB	Beta-sarcoglycan-related limb-girdle muscular dystrophy R4	AR	1-9 / 1 000 000	600900
SGCD	Delta-sarcoglycan-related limb-girdle muscular dystrophy R6	AR	1-9 / 1 000 000	601411
SGSH	Sanfilippo syndrome type A	AR	1-9 / 1 000 000	605270
SH2D1A	X-linked lymphoproliferative disease due to SAP deficiency	XLR	<1 / 1 000 000	300490
SH3TC2	Charcot-Marie-Tooth disease type 4C	AR	Unknown	608206
SHANK3	Phelan-McDermid syndrome	AD	Unknown	606230
SHOC2	Noonan syndrome-like disorder with loose anagen hair	AD	<1 / 1 000 000	602775
SHOX	SHOX-related short stature	AD	Unknown	312865
SHROOM4	X-linked intellectual disability, Stocco Dos Santos type	XLR	<1 / 1 000 000	300579
SIL1	Marinesco-Sjogren syndrome	AR	<1 / 1 000 000	608005
SIX3	Holoprosencephaly	AD	Unknown	603714
SIX6	Colobomatous optic disc-macular atrophy-chorioretinopathy syndrome	AR	<1 / 1 000 000	606326
SKI	Shprintzen-Goldberg syndrome	AD	<1 / 1 000 000	164780
SLC12A1	Bartter syndrome, type 1	AR	Unknown	600839
SLC12A6	Corpus callosum agenesis-neuronopathy syndrome	AR	<1 / 1 000 000	604878
SLC16A2	Allan-Herndon-Dudley syndrome	XLR	Unknown	300095
SLC17A5	Salla disease	AR	<1 / 1 000 000	604322
SLC22A5	Carnitine deficiency, systemic primary	AR	Unknown	603377
SLC25A13	Citrullinemia type II	AR	Unknown	603859
SLC25A15	Hyperornithinemia-hyperammonemia-homocitrullinuria syndrome	AR	Unknown	603861
SLC25A20	Deficit di carnitina-acilcarnitinatraslocasi	AR	<1 / 1 000 000	613698
SLC25A22	Early infantile developmental and epileptic encephalopathy	AR	Unknown	609302
SLC25A24	Gorlin-Chaudhry-Moss syndrome	AR	<1 / 1 000 000	608744
SLC26A2	Achondrogenesis 1B	AR	Unknown	606718
SLC26A4	Rare autosomal recessive non-syndromic sensorineural deafness type DFNB	AR	Unknown	605646
SLC2A1	Classic glucose transporter type 1 deficiency syndrome	AD/AR	1-9 / 1 000 000	138140
SLC35A1	Congenital disorder of glycosylation, type IIf	AR	<1 / 1 000 000	605634
SLC35C1	Congenital disorder of glycosylation, type IIc	AR	<1 / 1 000 000	605881
SLC35D1	Schneckenbecken dysplasia	AR	<1 / 1 000 000	610804
SLC37A4	Glycogen storage disease due to glucose-6-phosphatase deficiency type Ib	AR	Unknown	602671
SLC39A4	Acrodermatitis enteropathica	AR	Unknown	607059
SLC3A1	Cystinuria	AD/AR	1-5 / 10 000	104614
SLC46A1	Hereditary folate malabsorption	AR	<1 / 1 000 000	611672
SLC4A11	Corneal dystrophy-perceptive deafness syndrome	AR	<1 / 1 000 000	610206
SLC5A5	Familial thyroid dyshormonogenesis	AR	1-9 / 100 000	601843
SLC6A19	Hartnup disease	AR	1-9 / 100 000	608893
SLC6A8	X-linked creatine transporter deficiency	XLR	Unknown	300036
SLC7A7	Lysinuric protein intolerance	AR	Unknown	603593
SLC7A9	Cystinuria	AD/AR	1-5 / 10 000	604144
SLC9A6	Christianson syndrome	XLR	1-9 / 100 000	300231
SMC1A	Cornelia de Lange syndrome 2	AD	Unknown	300040
SMC3	Cornelia de Lange syndrome 3	AD	Unknown	606062
SMN1	Proximal spinal muscular atrophy	AR	1-9 / 100 000	600354
SMPD1	Niemann-Pick disease	AR	Unknown	607608
SMS	X-linked intellectual disability, Snyder type	XLR	<1 / 1 000 000	300105
SNAP29	CEDNIK syndrome	AR	<1 / 1 000 000	604202
SNRPN	Prader-Willi/Angelman syndrome	AD	1-9 / 100 000	182279
SOS1	Noonan syndrome 4	AD	1-5 / 10 000	182530
SOS2	Noonan syndrome 9	AD	1-5 / 10 000	601247
SOX3	Intellectual developmental disorder, X-linked, with isolated growth hormone deficiency	AD	1-9 / 100 000	313430
SOX9	Gonadal dysgenesis	AD	1-9 / 100 000	608160
SP110	Hepatic veno-occlusive disease-immunodeficiency syndrome	AR	<1 / 1 000 000	604457
SP7	Osteogenesis imperfecta, type XII	AR	Unknown	606633
SPARC	Osteogenesis imperfecta, type XVII	AR	Unknown	182120
SPATA7	Retinitis pigmentosa 94, variable age at onset, autosomal recessive	AR	Unknown	609868
SPEG	Autosomal recessive centronuclear myopathy	AR	Unknown	615950
SPEN	Radio-Tartaglia syndrome	AD	Unknown	613484
SPG11	Autosomal recessive spastic paraplegia type 11	AR	Unknown	610844
SPG7	Spastic paraplegia 7	AD/AR	Unknown	602783
SPR	Dopa-responsive dystonia due to sepiapterin reductase deficiency	AR	<1 / 1 000 000	182125
SPRED1	Legius syndrome	AD	Unknown	609291
RSPRY1	Spondyloepimetaphyseal dysplasia, Faden-Alkuraya type	AR	<1 / 1 000 000	616585
SRCAP	Floating-Harbor syndrome	AR	Unknown	611421
SRD5A2	Pseudovaginal perineoscrotal hypospadias	AR	Unknown	607306
SRD5A3	Congenital disorder of glycosylation, type Iq	AR	<1 / 1 000 000	611715
ST3GAL3	Intellectual developmental disorder, autosomal recessive 12	AR	Unknown	606494
ST3GAL5	GM3 synthase deficiency	AR	Unknown	604402
STAR	Lipoid adrenal hyperplasia	AR	Unknown	600617
STAT1	STAT1-related autoimmune enteropathy and endocrinopathy-susceptibility to chronic infections syndrome	AD	<1 / 1 000 000	600555
STIL	Microcephaly 7, primary	AR	Unknown	181590
STIM1	Combined immunodeficiency due to STIM1 deficiency	AR	<1 / 1 000 000	605921
STK4	T-cell immunodeficiency, recurrent infections, autoimmunity, and cardiac malformations	AR	<1 / 1 000 000	604965
STRA6	Microphthalmia, syndromic 9	AR	Unknown	610745
STX11	Hemophagocytic lymphohistiocytosis, familial, 4	AR	Unknown	605014
STX1A	Williams syndrome	AD	Unknown	186590
STXBP2	Hemophagocytic lymphohistiocytosis, familial, 5, with or without microvillus inclusion disease	AR	Unknown	601717
SUCLA2	Mitochondrial DNA depletion syndrome, encephalomyopathic form with methylmalonic aciduria	AR	<1 / 1 000 000	603921
SUCLG1	Mitochondrial DNA depletion syndrome 9	AR	Unknown	611224
SUGCT	Glutaric aciduria III	AR	Unknown	609187
SUMF1	Multiple sulfatase deficiency	AR	1-9 / 1 000 000	607939
SUOX	Sulfite oxidase deficiency	AR	<1 / 1 000 000	606887
SURF1	SURF1-related Charcot-Marie-Tooth disease type 4	AR	<1 / 1 000 000	185620
SYN1	Epilepsy, X-linked 1, with variable learning disabilities and behavior disorders	XLR	Unknown	313440
SYNGAP1	SYNGAP1-related developmental and epileptic encephalopathy	AD	<1 / 1 000 000	603384
SYP	Intellectual developmental disorder, X-linked 96	XLR	Unknown	313475
TAF1A	Cardiomiopatia dilatativa familiare isolata		1-5 / 10 000	604903
TAT	Tyrosinemia type 2	AR	<1 / 1 000 000	613018
TAZ	Barth syndrome	XL	1-9 / 1 000 000	300394
TBCE	Kenny-Caffey syndrome/Sanjad-Sakati syndrome/ Early-onset progressive encephalopathy-spastic ataxia-distal spinal muscular atrophy syndrome	AR	<1 / 1 000 000	604934
TBL2	Williams syndrome	AD	Unknown	605842
TBX1	22q11.2 deletion syndrome	AD	Unknown	602054
TBX5	Holt-Oram syndrome	AD	1/100.000	601620
TCAP	Cardiomyopathy, hypertrophic, 25/ Muscular dystrophy, limb-girdle, autosomal recessive 7	AD/AR	1-5 / 10 000	604488
TCF4	Pitt-Hopkins syndrome	AD	Unknown	602272
TCIRG1	Osteopetrosis	AR	<1 / 1 000 000	604592
TCN2	Transcobalamin deficiency	AR	<1 / 1 000 000	613441
TCOF1	Treacher-Collins syndrome	AD	1-9 / 100 000	606847
TENT5A	Osteogenesis imperfecta, type XVIII	AR	1-5 / 10 000	611357
TERT	Dyskeratosis congenita	AD	1-9 / 1 000 000	187270
TF	Congenital atransferrinemia	AR	<1 / 1 000 000	190000
TFR2	Digenic hemochromatosis	AR	<1 / 1 000 000	604720
TG	Familial thyroid dyshormonogenesis	AR	1-9 / 100 000	188450
TGFB3	Inherited isolated arrhythmogenic cardiomyopathy/Loeys-Dietz syndrome	AD	Unknown	190230
TGFBR2	Familial thoracic aortic aneurysm and aortic dissection	AD	<1 / 1 000 000	190182
TGM1	Lamellar ichthyosis	AR	1-9 / 1 000 000	190195
TH	Autosomal recessive dopa-responsive dystonia	AR	1-9 / 1 000 000	191290
THOC2	X-linked intellectual disability-short stature-overweight syndrome	XLR	<1 / 1 000 000	300395
THRB	Resistance to thyroid hormone due to a mutation in thyroid hormone receptor beta	AR	Unknown	190160
TIMM8A	Mohr-Tranebjaerg syndrome	XLR	<1 / 1 000 000	300356
TK2	Autosomal recessive progressive external ophthalmoplegia/Mitochondrial DNA depletion syndrome, myopathic form	AR	Unknown	188250
TMEM216	Joubert syndrome 2/Meckel syndrome 2	AR	<1 / 1 000 000	613277
TMEM270	Williams syndrome	AD	Unknown	612547
TMEM38B	Osteogenesis imperfecta, type XIV	AR	Unknown	611236
TMEM43	Emery-Dreifuss muscular dystrophy/Inherited isolated arrhythmogenic cardiomyopathy	AD	Unknown	612048
TMEM67	Joubert syndrome 6/Meckel syndrome 3	AR	<1 / 1 000 000	609884
TMIE	Deafness, autosomal recessive 6	AR	Unknown	607237
TMPO	Familial isolated dilated cardiomyopathy	AD	1-5 / 10 000	188380
TNFRSF11B	Juvenile Paget disease	AR	<1 / 1 000 000	602643
TNFRSF18	Febbre iberniana familiare TRAPS	AD	Unknown	603905
TNFRSF4	Combined immunodeficiency due to OX40 deficiency	AR	<1 / 1 000 000	600315
TNNC1	Familial isolated dilated cardiomyopathy	AD	1-5 / 10 000	191040
TNNI3	Familial isolated dilated cardiomyopathy/Familial isolated restrictive cardiomyopathy	AD/AR	1-5 / 10 000	191044
TNNT2	Familial isolated dilated cardiomyopathy/ Familial isolated restrictive cardiomyopathy/Left ventricular noncompaction	AD	1-5 / 10 000	191045
TPM1	Cardiomyopathy, hypertrophic, 3/Cardiomyopathy, dilated, 1Y/Left ventricular noncompaction 9	AD/AR	1-5 / 10 000	191010
TPM3	Congenital myopathy 4A, autosomal dominant/Congenital myopathy 4B, autosomal recessive	AR/AD	Unknown	191030
TPO	Thyroid dyshormonogenesis 2A	AR	1-9 / 100 000	606765
TPP1	Ceroid lipofuscinosis, neuronal, 2	AR	Unknown	607998
TRAPPC9	Intellectual developmental disorder, autosomal recessive 13	AR	<1 / 1 000 000	611966
TRDN	Catecholaminergic polymorphic ventricular tachycardia	AR/AD	1-5 / 10 000	603283
TREX1	Aicardi-Goutières syndrome	AR/AD	Unknown	606609
TRHR	Resistance to thyrotropin-releasing hormone syndrome	AR	<1 / 1 000 000	188545
TRIM32	Bardet-Biedl syndrome 11/ Muscular dystrophy, limb-girdle, autosomal recessive 8	AR	Unknown	602290
TRIM37	Mulibrey nanism	AR	Unknown	605073
TRPS1	Trichorhinophalangeal syndrome type 1/2	AD	Unknown	604386
TSC1	Tuberous sclerosis complex 1	AD	1-9 / 100 000	605284
TSC2	Tuberous sclerosis complex 2	AD	1-9 / 100 000	191092
TSEN54	Pontocerebellar hypoplasia	AR	Unknown	608755
TSFM	Fatal mitochondrial disease due to combined oxidative phosphorylation defect type 3	AR	<1 / 1 000 000	604723
TSHB	Isolated thyroid-stimulating hormone deficiency	AR	Unknown	188540
TSHR	Hyperthyroidism, familial gestational/Hyperthyroidism, nonautoimmune/Hypothyroidism, congenital, nongoitrous, 1	AD/AR	Unknown	603372
TSPAN7	Intellectual developmental disorder, X-linked 58	XLR	Unknown	300096
TSPYL1	Sudden infant death with dysgenesis of the testes syndrome	AR	<1 / 1 000 000	604714
TTC21B	Short-rib thoracic dysplasia 4 with or without polydactyly	AR	Unknown	612014
TTC25	Ciliary dyskinesia, primary, 35	AR	Unknown	617095
TTC7A	Combined immunodeficiency-multiple intestinal atresia	AR	Unknown	609332
TTC8	Bardet-Biedl syndrome 8	AR	Unknown	608132
TTN	Cardiomyopathy, dilated, 1G	AD	1-5 / 10 000	188840
TTPA	Ataxia with isolated vitamin E deficiency	AR	1-9 / 1 000 000	600415
TTR	Amyloidosis, hereditary, transthyretin-related	AD	1-9 / 1 000 000	176300
TUBA1A	Lissencephaly 3	AD	<1 / 1 000 000	602529
TUFM	Combined oxidative phosphorylation defect type 4	AR	<1 / 1 000 000	602389
TULP1	Leber congenital amaurosis 15/Retinitis pigmentosa 14	AR	1-9 / 100 000	602280
TUSC3	Intellectual developmental disorder, autosomal recessive 7	AR	Unknown	601385
TWIST1	Saethre-Chotzen syndrome	AD	1-9 / 100 000	601622
TXNRD2	Glucocorticoid deficiency 5	AR	Unknown	606448
TYK2	Immunodeficiency 35	AR	Unknown	176941
TYMP	Mitochondrial DNA depletion syndrome 1	AR	1-9 / 1 000 000	131222
TYR	Albinism, oculocutaneous, type IA/IB	AR	1-9 / 100 000	606933
UBA1	VEXAS syndrome	XLR	<1 / 1 000 000	314370
UBE2A	Intellectual developmental disorder, X-linked syndromic, Nascimento type	XLR	<1 / 1 000 000	312180
UBE3A	Angelman syndrome	AD	1-9 / 100 000	601623
UBE4B	1p36 deletion syndrome	AD	Unknown	613565
UBR1	Johanson-Blizzard syndrome	AR	Unknown	605981
UFD1	22q11.2 deletion syndrome	AD	Unknown	601754
UNC13D	Hemophagocytic lymphohistiocytosis, familial, 3	AR	Unknown	608897
UPF3B	Intellectual developmental disorder, X-linked syndromic 14	XLR	Unknown	300298
UQCRB	Isolated complex III deficiency	AR	Unknown	191330
UQCRQ	Mitochondrial complex III deficiency, nuclear type 4	AR	Unknown	612080
UROS	Porphyria, congenital erythropoietic	AR	<1 / 1 000 000	606938
USH1C	Usher syndrome, type 1C	AR	1-9 / 100 000	605242
USH1E	Usher syndrome, type 1E	AR	1-9 / 100 000	602097
USH1G	Sindrome di Usher, tipo 1	AR	1-9 / 100 000	607696
USH2A	Retinite pigmentosa/ Sindrome di Usher, tipo 2	AR	1-9 / 100 000	608400
USP9X	X-linked female restricted facial dysmorphism-short stature-choanal atresia-intellectual disability	XLD, XLR	<1 / 1 000 000	300072
VCL	Familial isolated dilated cardiomyopathy	AD	1-5 / 10 000	193065
VDR	Hypocalcemic vitamin D-resistant rickets	AR	Unknown	601769
VIPAS39	VPS33B interacting protein, apical-basolateral polarity regulator, spe-39 homolog - VIPAS39	AR	<1 / 1 000 000	613401
VLDLR	Atassia cerebellare non progressiva - deficit cognitivo	AR	<1 / 1 000 000	192977
VPS13B	Cohen syndrome	AR	Unknown	607817
VPS33B	Arthrogryposis-renal dysfunction-cholestasis syndrome	AR	<1 / 1 000 000	608552
VPS37D	Williams syndrome	AD	Unknown	610039
WAS	X-linked severe congenital neutropenia/Wiskott-Aldrich syndrome/ X-linked thrombocytopenia with normal platelets	XLR	Unknown	300392
WDR19	Cranioectodermal dysplasia/ Jeune syndrome/Senior-Loken syndrome	AR	1-9 / 1 000 000	608151
WDR35	Cranioectodermal dysplasia 2/Short rib-polydactyly syndrome type 5/ Short rib-polydactyly syndrome, Verma-Naumoff type	AR	Unknown	613602
WDR62	Isolated congenital microcephaly	AR	Unknown	613583
WHRN	Usher syndrome, type 2D/ Deafness, autosomal recessive 31	AR	1-9 / 100 000	607928
WHSC1	Wolf-Hirschhorn syndrome	AD	1-9 / 100 000	602952
WNT1	Osteogenesis imperfecta, type XV	AR	1-5 / 10 000	164820
WNT10A	Schopf-Schulz-Passarge syndrome/Ectodermal dysplasia 16 (odontoonychodermal dysplasia)/Tooth agenesis, selective, 4	AR	<1 / 1 000 000	606268
WNT3	Tetraamelia-multiple malformations syndrome	AR	<1 / 1 000 000	165330
WNT7A	Phocomelia, Schinzel type/Fuhrmann syndrome	AR	Unknown	601570
WRN	Werner Syndrome	AR	1-9 / 1 000 000	277700
WT1	Denys-Drash syndrome/Frasier syndrome	AD	Unknown	607102
XDH	Xanthinuria type I	AR	Unknown	607633
XIAP	X-linked lymphoproliferative disease due to XIAP deficiency	XLR	<1 / 1 000 000	300079
XPA	Xeroderma pigmentosum, group A	AR	Unknown	611153
XPC	Xeroderma pigmentosum, group C	AR	Unknown	613208
ZAP70	Combined immunodeficiency due to ZAP70 deficiency	AR	Unknown	176947
ZC4H2	Wieacker-Wolff syndrome	XLR	<1 / 1 000 000	300897
ZDHHC9	Lujan-Fryns syndrome	XLR	Unknown	300646
ZEB2	Mowat-Wilson syndrome due to a ZEB2 point mutation	AD	1/50 000-70 000	605802
ZIC2	Holoprosencephaly	AD	1/10 000	603073
ZIC3	Congenitally uncorrected transposition of the great arteries/Situs ambiguus	XLR	Unknown	300265
ZMPSTE24	Mandibuloacral dysplasia with type B lipodystrophy/Restrictive dermopathy 1	XLR	Unknown	606480
ZMYND10	Primary ciliary dyskinesia	AR	1/20 000	607070
ZNF469	Brittle cornea syndrome 1	AR	<1 / 1 000 000	612078
ZNF711	Intellectual developmental disorder, X-linked 97	XLR	Unknown	314990
