# Supplementary material for: Advancing Non-Invasive Prenatal Screening: A Targeted 1069-Gene Panel for Comprehensive Detection of Monogenic Disorders and Copy Number Variations
Source: Genes (Basel). 2025 Apr 2;16(4):427. doi: 10.3390/genes16040427 (PMC12026569; doi:10.3390/genes16040427)
Supplement: Supplementary file 1 [file genes-16-00427-s001.zip › Table_S2.tsv]

chr1	1138944	1139644	chr1	0	28000000
chr1	1139762	1139882	chr1	0	28000000
chr1	1140750	1140870	chr1	0	28000000
chr1	1141734	1141854	chr1	0	28000000
chr1	1141860	1141980	chr1	0	28000000
chr1	1146908	1147240	chr1	0	28000000
chr1	1147292	1147412	chr1	0	28000000
chr1	1147426	1147546	chr1	0	28000000
chr1	1147990	1148110	chr1	0	28000000
chr1	1148362	1148482	chr1	0	28000000
chr1	1149044	1149164	chr1	0	28000000
chr1	1149332	1149536	chr1	0	28000000
chr1	1550809	1551041	chr1	0	28000000
chr1	1551881	1552001	chr1	0	28000000
chr1	1558738	1559354	chr1	0	28000000
chr1	1560144	1560836	chr1	0	28000000
chr1	1560918	1561038	chr1	0	28000000
chr1	1561728	1561848	chr1	0	28000000
chr1	1562000	1562852	chr1	0	28000000
chr1	1563022	1563238	chr1	0	28000000
chr1	1563368	1564130	chr1	0	28000000
chr1	1564384	1564974	chr1	0	28000000
chr1	1564990	1565110	chr1	0	28000000
chr1	1565642	1565936	chr1	0	28000000
chr1	1567567	1567781	chr1	0	28000000
chr1	1568059	1568887	chr1	0	28000000
chr1	1569097	1569507	chr1	0	28000000
chr1	1569583	1569703	chr1	0	28000000
chr1	1569796	1570026	chr1	0	28000000
chr1	1718763	1718883	chr1	0	28000000
chr1	1720461	1720737	chr1	0	28000000
chr1	1721803	1721923	chr1	0	28000000
chr1	1721943	1722063	chr1	0	28000000
chr1	1724656	1724776	chr1	0	28000000
chr1	1735827	1736049	chr1	0	28000000
chr1	1737884	1738004	chr1	0	28000000
chr1	1747188	1747308	chr1	0	28000000
chr1	1749234	1749354	chr1	0	28000000
chr1	1756803	1756923	chr1	0	28000000
chr1	1950836	1950956	chr1	0	28000000
chr1	1955194	1955314	chr1	0	28000000
chr1	1956376	1956496	chr1	0	28000000
chr1	1956742	1957206	chr1	0	28000000
chr1	1958997	1959117	chr1	0	28000000
chr1	1959479	1959759	chr1	0	28000000
chr1	1960519	1960875	chr1	0	28000000
chr1	1960959	1961747	chr1	0	28000000
chr1	1982044	1982164	chr1	0	28000000
chr1	1986880	1987000	chr1	0	28000000
chr1	1987906	1988026	chr1	0	28000000
chr1	1990945	1991065	chr1	0	28000000
chr1	2005642	2005762	chr1	0	28000000
chr1	2013768	2013888	chr1	0	28000000
chr1	2066682	2066802	chr1	0	28000000
chr1	2075653	2075773	chr1	0	28000000
chr1	2077446	2077566	chr1	0	28000000
chr1	2080276	2080396	chr1	0	28000000
chr1	2082199	2082319	chr1	0	28000000
chr1	2082327	2082447	chr1	0	28000000
chr1	2087421	2087541	chr1	0	28000000
chr1	2100939	2101059	chr1	0	28000000
chr1	2103501	2103621	chr1	0	28000000
chr1	2103723	2103843	chr1	0	28000000
chr1	2105335	2105455	chr1	0	28000000
chr1	2106171	2106291	chr1	0	28000000
chr1	2106647	2106767	chr1	0	28000000
chr1	2113223	2113343	chr1	0	28000000
chr1	2116019	2116139	chr1	0	28000000
chr1	2116343	2116463	chr1	0	28000000
chr1	2160175	2161203	chr1	0	28000000
chr1	2234419	2234539	chr1	0	28000000
chr1	2234721	2234841	chr1	0	28000000
chr1	2235249	2235569	chr1	0	28000000
chr1	2235701	2236053	chr1	0	28000000
chr1	2237429	2237717	chr1	0	28000000
chr1	2237985	2238105	chr1	0	28000000
chr1	2238109	2238229	chr1	0	28000000
chr1	2337180	2337300	chr1	0	28000000
chr1	2337892	2338422	chr1	0	28000000
chr1	2339860	2340326	chr1	0	28000000
chr1	2341790	2341910	chr1	0	28000000
chr1	2342194	2342314	chr1	0	28000000
chr1	2343825	2343945	chr1	0	28000000
chr1	2985782	2985902	chr1	0	28000000
chr1	3102659	3103067	chr1	0	28000000
chr1	3160616	3160736	chr1	0	28000000
chr1	3301720	3301840	chr1	0	28000000
chr1	3303188	3303308	chr1	0	28000000
chr1	3313046	3313166	chr1	0	28000000
chr1	3319324	3319590	chr1	0	28000000
chr1	3321272	3321478	chr1	0	28000000
chr1	3322028	3322240	chr1	0	28000000
chr1	3327918	3329392	chr1	0	28000000
chr1	3331106	3331226	chr1	0	28000000
chr1	3334362	3334590	chr1	0	28000000
chr1	3335208	3335328	chr1	0	28000000
chr1	3342115	3342343	chr1	0	28000000
chr1	3342585	3342817	chr1	0	28000000
chr1	3347405	3347701	chr1	0	28000000
chr1	3348499	3348733	chr1	0	28000000
chr1	3350245	3350365	chr1	0	28000000
chr1	5923336	5923456	chr1	0	28000000
chr1	5923920	5924122	chr1	0	28000000
chr1	5924368	5924606	chr1	0	28000000
chr1	5925132	5925362	chr1	0	28000000
chr1	5926414	5926534	chr1	0	28000000
chr1	5927072	5927192	chr1	0	28000000
chr1	5927770	5927984	chr1	0	28000000
chr1	5933292	5933412	chr1	0	28000000
chr1	5934500	5934620	chr1	0	28000000
chr1	5934626	5934746	chr1	0	28000000
chr1	5934904	5935188	chr1	0	28000000
chr1	5937122	5937386	chr1	0	28000000
chr1	5939570	5939690	chr1	0	28000000
chr1	5940176	5940296	chr1	0	28000000
chr1	5947316	5947554	chr1	0	28000000
chr1	5948594	5948714	chr1	0	28000000
chr1	5950898	5951116	chr1	0	28000000
chr1	5964647	5964767	chr1	0	28000000
chr1	5964773	5964893	chr1	0	28000000
chr1	5965321	5965441	chr1	0	28000000
chr1	5965451	5965571	chr1	0	28000000
chr1	5965661	5965871	chr1	0	28000000
chr1	5967167	5967287	chr1	0	28000000
chr1	5969181	5969301	chr1	0	28000000
chr1	5987718	5987838	chr1	0	28000000
chr1	5993177	5993417	chr1	0	28000000
chr1	6007166	6007286	chr1	0	28000000
chr1	6008099	6008339	chr1	0	28000000
chr1	6012767	6012887	chr1	0	28000000
chr1	6021823	6022037	chr1	0	28000000
chr1	6027330	6027450	chr1	0	28000000
chr1	6029116	6029348	chr1	0	28000000
chr1	6038299	6038501	chr1	0	28000000
chr1	6046221	6046341	chr1	0	28000000
chr1	6100607	6100727	chr1	0	28000000
chr1	6101851	6101971	chr1	0	28000000
chr1	6111541	6111843	chr1	0	28000000
chr1	6126095	6126365	chr1	0	28000000
chr1	6132776	6132896	chr1	0	28000000
chr1	6133368	6133488	chr1	0	28000000
chr1	6133750	6133870	chr1	0	28000000
chr1	6142224	6142496	chr1	0	28000000
chr1	6145226	6145346	chr1	0	28000000
chr1	6145760	6146144	chr1	0	28000000
chr1	6146188	6146400	chr1	0	28000000
chr1	6147488	6147608	chr1	0	28000000
chr1	6149004	6149124	chr1	0	28000000
chr1	6150432	6150552	chr1	0	28000000
chr1	6151284	6151404	chr1	0	28000000
chr1	6154430	6154696	chr1	0	28000000
chr1	6155352	6155712	chr1	0	28000000
chr1	6156696	6156816	chr1	0	28000000
chr1	6157298	6157616	chr1	0	28000000
chr1	6158528	6158648	chr1	0	28000000
chr1	6527569	6527689	chr1	0	28000000
chr1	6527853	6528675	chr1	0	28000000
chr1	6529071	6529765	chr1	0	28000000
chr1	6530295	6530415	chr1	0	28000000
chr1	6530535	6530973	chr1	0	28000000
chr1	6531045	6531165	chr1	0	28000000
chr1	6531517	6531725	chr1	0	28000000
chr1	6531783	6531903	chr1	0	28000000
chr1	6532573	6532693	chr1	0	28000000
chr1	6533015	6533543	chr1	0	28000000
chr1	6534043	6534253	chr1	0	28000000
chr1	6534519	6534639	chr1	0	28000000
chr1	6534817	6534937	chr1	0	28000000
chr1	6535091	6535211	chr1	0	28000000
chr1	6535491	6535611	chr1	0	28000000
chr1	6535983	6536103	chr1	0	28000000
chr1	6537058	6537178	chr1	0	28000000
chr1	6537592	6537712	chr1	0	28000000
chr1	6544448	6544568	chr1	0	28000000
chr1	6545382	6545502	chr1	0	28000000
chr1	6555552	6555672	chr1	0	28000000
chr1	6556530	6556650	chr1	0	28000000
chr1	6566092	6566212	chr1	0	28000000
chr1	8415105	8415225	chr1	0	28000000
chr1	8415449	8415687	chr1	0	28000000
chr1	8416129	8416335	chr1	0	28000000
chr1	8418225	8419005	chr1	0	28000000
chr1	8419793	8420075	chr1	0	28000000
chr1	8420141	8421579	chr1	0	28000000
chr1	8421819	8421939	chr1	0	28000000
chr1	8422713	8422933	chr1	0	28000000
chr1	8423739	8424343	chr1	0	28000000
chr1	8424791	8424911	chr1	0	28000000
chr1	8425841	8426063	chr1	0	28000000
chr1	8482767	8482887	chr1	0	28000000
chr1	8498332	8498452	chr1	0	28000000
chr1	8525974	8526094	chr1	0	28000000
chr1	8555111	8555231	chr1	0	28000000
chr1	8557466	8557586	chr1	0	28000000
chr1	8568650	8568770	chr1	0	28000000
chr1	8585770	8585890	chr1	0	28000000
chr1	8601265	8601385	chr1	0	28000000
chr1	8616522	8616642	chr1	0	28000000
chr1	8617468	8617588	chr1	0	28000000
chr1	8674622	8674742	chr1	0	28000000
chr1	8684343	8684463	chr1	0	28000000
chr1	8716001	8716385	chr1	0	28000000
chr1	10093680	10093800	chr1	0	28000000
chr1	10132056	10132176	chr1	0	28000000
chr1	10132180	10132300	chr1	0	28000000
chr1	10132496	10132616	chr1	0	28000000
chr1	10155525	10155645	chr1	0	28000000
chr1	10161149	10161269	chr1	0	28000000
chr1	10162976	10163178	chr1	0	28000000
chr1	10165543	10165831	chr1	0	28000000
chr1	10166225	10166669	chr1	0	28000000
chr1	10167249	10167461	chr1	0	28000000
chr1	10177487	10177687	chr1	0	28000000
chr1	10179560	10179680	chr1	0	28000000
chr1	10182017	10182137	chr1	0	28000000
chr1	10186833	10186953	chr1	0	28000000
chr1	10189417	10189537	chr1	0	28000000
chr1	10190517	10190909	chr1	0	28000000
chr1	10192423	10192543	chr1	0	28000000
chr1	10195015	10195135	chr1	0	28000000
chr1	10195153	10195273	chr1	0	28000000
chr1	10197134	10197254	chr1	0	28000000
chr1	10204986	10205106	chr1	0	28000000
chr1	10207024	10207144	chr1	0	28000000
chr1	10209230	10209350	chr1	0	28000000
chr1	10211353	10211647	chr1	0	28000000
chr1	10218416	10218536	chr1	0	28000000
chr1	10221170	10221372	chr1	0	28000000
chr1	10226249	10226369	chr1	0	28000000
chr1	10228200	10228320	chr1	0	28000000
chr1	10231166	10231286	chr1	0	28000000
chr1	10231296	10231416	chr1	0	28000000
chr1	10238671	10238905	chr1	0	28000000
chr1	10239443	10239649	chr1	0	28000000
chr1	10239921	10240041	chr1	0	28000000
chr1	10698952	10700164	chr1	0	28000000
chr1	10702108	10702408	chr1	0	28000000
chr1	10702885	10703085	chr1	0	28000000
chr1	10703187	10703397	chr1	0	28000000
chr1	10704943	10705173	chr1	0	28000000
chr1	10706154	10706274	chr1	0	28000000
chr1	10706292	10706412	chr1	0	28000000
chr1	10707826	10708224	chr1	0	28000000
chr1	10709096	10709522	chr1	0	28000000
chr1	10710720	10710840	chr1	0	28000000
chr1	10711004	10711124	chr1	0	28000000
chr1	10713404	10714304	chr1	0	28000000
chr1	10714446	10714676	chr1	0	28000000
chr1	10715676	10715898	chr1	0	28000000
chr1	10716688	10716808	chr1	0	28000000
chr1	10718539	10718659	chr1	0	28000000
chr1	10719729	10720621	chr1	0	28000000
chr1	10725109	10725657	chr1	0	28000000
chr1	10753877	10753997	chr1	0	28000000
chr1	11850569	11850983	chr1	0	28000000
chr1	11851263	11851383	chr1	0	28000000
chr1	11851735	11851855	chr1	0	28000000
chr1	11852325	11852445	chr1	0	28000000
chr1	11853934	11854174	chr1	0	28000000
chr1	11854384	11854624	chr1	0	28000000
chr1	11854792	11854912	chr1	0	28000000
chr1	11855124	11855434	chr1	0	28000000
chr1	11856232	11856352	chr1	0	28000000
chr1	11856364	11856484	chr1	0	28000000
chr1	11860264	11860384	chr1	0	28000000
chr1	11861188	11861484	chr1	0	28000000
chr1	11862907	11863215	chr1	0	28000000
chr1	11863455	11863575	chr1	0	28000000
chr1	11994814	11994934	chr1	0	28000000
chr1	12004548	12004748	chr1	0	28000000
chr1	12008018	12008138	chr1	0	28000000
chr1	12009835	12009955	chr1	0	28000000
chr1	12010383	12010605	chr1	0	28000000
chr1	12012675	12012795	chr1	0	28000000
chr1	12014857	12014977	chr1	0	28000000
chr1	12016944	12017278	chr1	0	28000000
chr1	12017888	12018008	chr1	0	28000000
chr1	12018578	12018698	chr1	0	28000000
chr1	12020702	12020822	chr1	0	28000000
chr1	12023581	12023701	chr1	0	28000000
chr1	12024233	12024353	chr1	0	28000000
chr1	12024671	12024871	chr1	0	28000000
chr1	12025533	12025653	chr1	0	28000000
chr1	12026279	12026399	chr1	0	28000000
chr1	12027035	12027155	chr1	0	28000000
chr1	12030696	12030902	chr1	0	28000000
chr1	12032930	12033050	chr1	0	28000000
chr1	12034679	12034891	chr1	0	28000000
chr1	13910271	13910711	chr1	0	28000000
chr1	13922267	13922387	chr1	0	28000000
chr1	13933673	13933793	chr1	0	28000000
chr1	13936885	13937005	chr1	0	28000000
chr1	13940141	13940261	chr1	0	28000000
chr1	13940791	13940911	chr1	0	28000000
chr1	13942341	13942461	chr1	0	28000000
chr1	16011023	16011143	chr1	0	28000000
chr1	16042725	16042845	chr1	0	28000000
chr1	16043195	16043315	chr1	0	28000000
chr1	16044377	16044497	chr1	0	28000000
chr1	16045015	16045135	chr1	0	28000000
chr1	16046199	16046319	chr1	0	28000000
chr1	16046323	16046443	chr1	0	28000000
chr1	16047793	16047913	chr1	0	28000000
chr1	16051782	16052068	chr1	0	28000000
chr1	16053478	16054356	chr1	0	28000000
chr1	16054548	16054668	chr1	0	28000000
chr1	16054746	16054866	chr1	0	28000000
chr1	16055136	16055256	chr1	0	28000000
chr1	16055580	16055700	chr1	0	28000000
chr1	16056298	16056418	chr1	0	28000000
chr1	16056997	16057117	chr1	0	28000000
chr1	16057125	16057245	chr1	0	28000000
chr1	16057659	16057779	chr1	0	28000000
chr1	16058353	16058571	chr1	0	28000000
chr1	16058815	16059251	chr1	0	28000000
chr1	16060299	16060419	chr1	0	28000000
chr1	16174544	16174664	chr1	0	28000000
chr1	16199271	16199669	chr1	0	28000000
chr1	16200579	16200919	chr1	0	28000000
chr1	16202667	16203201	chr1	0	28000000
chr1	16235785	16236005	chr1	0	28000000
chr1	16237565	16237685	chr1	0	28000000
chr1	16237705	16237825	chr1	0	28000000
chr1	16242592	16242802	chr1	0	28000000
chr1	16245423	16245543	chr1	0	28000000
chr1	16245895	16246015	chr1	0	28000000
chr1	16247361	16247481	chr1	0	28000000
chr1	16248734	16248854	chr1	0	28000000
chr1	16254556	16262790	chr1	0	28000000
chr1	16263628	16264168	chr1	0	28000000
chr1	16264276	16264396	chr1	0	28000000
chr1	16264410	16264530	chr1	0	28000000
chr1	16265182	16265400	chr1	0	28000000
chr1	16265794	16265914	chr1	0	28000000
chr1	19199335	19199455	chr1	0	28000000
chr1	19200955	19201075	chr1	0	28000000
chr1	19201875	19201995	chr1	0	28000000
chr1	19202779	19202989	chr1	0	28000000
chr1	19203665	19203785	chr1	0	28000000
chr1	19203879	19203999	chr1	0	28000000
chr1	19204015	19204135	chr1	0	28000000
chr1	19205769	19205889	chr1	0	28000000
chr1	19208163	19208283	chr1	0	28000000
chr1	19208289	19208409	chr1	0	28000000
chr1	19209565	19209961	chr1	0	28000000
chr1	19211937	19212151	chr1	0	28000000
chr1	19212921	19213041	chr1	0	28000000
chr1	19215841	19215961	chr1	0	28000000
chr1	19216491	19216611	chr1	0	28000000
chr1	19228925	19229045	chr1	0	28000000
chr1	21544177	21544499	chr1	0	28000000
chr1	21546420	21546652	chr1	0	28000000
chr1	21548227	21548347	chr1	0	28000000
chr1	21551713	21551833	chr1	0	28000000
chr1	21551841	21551961	chr1	0	28000000
chr1	21553625	21553745	chr1	0	28000000
chr1	21554419	21554539	chr1	0	28000000
chr1	21560041	21560161	chr1	0	28000000
chr1	21562321	21562441	chr1	0	28000000
chr1	21563227	21563347	chr1	0	28000000
chr1	21564621	21564741	chr1	0	28000000
chr1	21571479	21571599	chr1	0	28000000
chr1	21573683	21573885	chr1	0	28000000
chr1	21582410	21582530	chr1	0	28000000
chr1	21582540	21582660	chr1	0	28000000
chr1	21583989	21584109	chr1	0	28000000
chr1	21585155	21585361	chr1	0	28000000
chr1	21586763	21586883	chr1	0	28000000
chr1	21599161	21599433	chr1	0	28000000
chr1	21605653	21605955	chr1	0	28000000
chr1	21616566	21616686	chr1	0	28000000
chr1	21616822	21616942	chr1	0	28000000
chr1	21625254	21625374	chr1	0	28000000
chr1	21671809	21671929	chr1	0	28000000
chr1	21880544	21880664	chr1	0	28000000
chr1	21887117	21887237	chr1	0	28000000
chr1	21887587	21887707	chr1	0	28000000
chr1	21889572	21889806	chr1	0	28000000
chr1	21890504	21890738	chr1	0	28000000
chr1	21894566	21894768	chr1	0	28000000
chr1	21896770	21896890	chr1	0	28000000
chr1	21900164	21900284	chr1	0	28000000
chr1	21902196	21902316	chr1	0	28000000
chr1	21902326	21902446	chr1	0	28000000
chr1	21903013	21903133	chr1	0	28000000
chr1	21903845	21904167	chr1	0	28000000
chr1	22149781	22150009	chr1	0	28000000
chr1	22150099	22150219	chr1	0	28000000
chr1	22150595	22150715	chr1	0	28000000
chr1	22150773	22150893	chr1	0	28000000
chr1	22150999	22151301	chr1	0	28000000
chr1	22154324	22154444	chr1	0	28000000
chr1	22154524	22154644	chr1	0	28000000
chr1	22154718	22154948	chr1	0	28000000
chr1	22155298	22155600	chr1	0	28000000
chr1	22155846	22156126	chr1	0	28000000
chr1	22156474	22156594	chr1	0	28000000
chr1	22157468	22157588	chr1	0	28000000
chr1	22157702	22157822	chr1	0	28000000
chr1	22157926	22158318	chr1	0	28000000
chr1	22158982	22159102	chr1	0	28000000
chr1	22159316	22159436	chr1	0	28000000
chr1	22159730	22160136	chr1	0	28000000
chr1	22160302	22160422	chr1	0	28000000
chr1	22161142	22161466	chr1	0	28000000
chr1	22161958	22162158	chr1	0	28000000
chr1	22163264	22163528	chr1	0	28000000
chr1	22165288	22165606	chr1	0	28000000
chr1	22165834	22166072	chr1	0	28000000
chr1	22166284	22166404	chr1	0	28000000
chr1	22166418	22166538	chr1	0	28000000
chr1	22167564	22167684	chr1	0	28000000
chr1	22167686	22167806	chr1	0	28000000
chr1	22168038	22168158	chr1	0	28000000
chr1	22168464	22168902	chr1	0	28000000
chr1	22169182	22169492	chr1	0	28000000
chr1	22169760	22169960	chr1	0	28000000
chr1	22170591	22170711	chr1	0	28000000
chr1	22170721	22170841	chr1	0	28000000
chr1	22172570	22172776	chr1	0	28000000
chr1	22172910	22173120	chr1	0	28000000
chr1	22173855	22173975	chr1	0	28000000
chr1	22174151	22174361	chr1	0	28000000
chr1	22174457	22174577	chr1	0	28000000
chr1	22175105	22175553	chr1	0	28000000
chr1	22176453	22176763	chr1	0	28000000
chr1	22176863	22176983	chr1	0	28000000
chr1	22178037	22178447	chr1	0	28000000
chr1	22178511	22178795	chr1	0	28000000
chr1	22179113	22179641	chr1	0	28000000
chr1	22180655	22180865	chr1	0	28000000
chr1	22181073	22181505	chr1	0	28000000
chr1	22181767	22182197	chr1	0	28000000
chr1	22182281	22182401	chr1	0	28000000
chr1	22183478	22183906	chr1	0	28000000
chr1	22186054	22186174	chr1	0	28000000
chr1	22186298	22186524	chr1	0	28000000
chr1	22186638	22186758	chr1	0	28000000
chr1	22188232	22188352	chr1	0	28000000
chr1	22188484	22188604	chr1	0	28000000
chr1	22190589	22190709	chr1	0	28000000
chr1	22191305	22191595	chr1	0	28000000
chr1	22191757	22191877	chr1	0	28000000
chr1	22192195	22192315	chr1	0	28000000
chr1	22195358	22195478	chr1	0	28000000
chr1	22195928	22196048	chr1	0	28000000
chr1	22196064	22196184	chr1	0	28000000
chr1	22196696	22196816	chr1	0	28000000
chr1	22197286	22197406	chr1	0	28000000
chr1	22198648	22198768	chr1	0	28000000
chr1	22198778	22198898	chr1	0	28000000
chr1	22199082	22199612	chr1	0	28000000
chr1	22199832	22199952	chr1	0	28000000
chr1	22200400	22200520	chr1	0	28000000
chr1	22200868	22201250	chr1	0	28000000
chr1	22201378	22201498	chr1	0	28000000
chr1	22202120	22202240	chr1	0	28000000
chr1	22202326	22202564	chr1	0	28000000
chr1	22202692	22202926	chr1	0	28000000
chr1	22202974	22203174	chr1	0	28000000
chr1	22204652	22204772	chr1	0	28000000
chr1	22204896	22205184	chr1	0	28000000
chr1	22205490	22205610	chr1	0	28000000
chr1	22206570	22206776	chr1	0	28000000
chr1	22206826	22207356	chr1	0	28000000
chr1	22207802	22208024	chr1	0	28000000
chr1	22210991	22211679	chr1	0	28000000
chr1	22211817	22211937	chr1	0	28000000
chr1	22213677	22214195	chr1	0	28000000
chr1	22214435	22214555	chr1	0	28000000
chr1	22215126	22215246	chr1	0	28000000
chr1	22216443	22216663	chr1	0	28000000
chr1	22216889	22217215	chr1	0	28000000
chr1	22222377	22222497	chr1	0	28000000
chr1	22222675	22222795	chr1	0	28000000
chr1	22263619	22263739	chr1	0	28000000
chr1	22404963	22405083	chr1	0	28000000
chr1	22405169	22405391	chr1	0	28000000
chr1	22408190	22408310	chr1	0	28000000
chr1	22412926	22413046	chr1	0	28000000
chr1	22413132	22413400	chr1	0	28000000
chr1	22416418	22416538	chr1	0	28000000
chr1	22417892	22418012	chr1	0	28000000
chr1	23415361	23415575	chr1	0	28000000
chr1	23417328	23417448	chr1	0	28000000
chr1	23417652	23420782	chr1	0	28000000
chr1	24122409	24122529	chr1	0	28000000
chr1	24122637	24122757	chr1	0	28000000
chr1	24122977	24123097	chr1	0	28000000
chr1	24123157	24123665	chr1	0	28000000
chr1	24124155	24124389	chr1	0	28000000
chr1	24124603	24124723	chr1	0	28000000
chr1	24125101	24125221	chr1	0	28000000
chr1	24125377	24125497	chr1	0	28000000
chr1	24128945	24129065	chr1	0	28000000
chr1	24130892	24131012	chr1	0	28000000
chr1	24134595	24134715	chr1	0	28000000
chr1	24134721	24134841	chr1	0	28000000
chr1	24137197	24137317	chr1	0	28000000
chr1	24140649	24140857	chr1	0	28000000
chr1	24143151	24143271	chr1	0	28000000
chr1	24143959	24144079	chr1	0	28000000
chr1	24146980	24147100	chr1	0	28000000
chr1	24151815	24151935	chr1	0	28000000
chr1	24172215	24172335	chr1	0	28000000
chr1	24172553	24172673	chr1	0	28000000
chr1	24175109	24175229	chr1	0	28000000
chr1	24175237	24175357	chr1	0	28000000
chr1	24180819	24180939	chr1	0	28000000
chr1	24180959	24181079	chr1	0	28000000
chr1	24186279	24186399	chr1	0	28000000
chr1	24189632	24189752	chr1	0	28000000
chr1	24191988	24192108	chr1	0	28000000
chr1	24194357	24194805	chr1	0	28000000
chr1	25870173	25870293	chr1	0	28000000
chr1	25880383	25880583	chr1	0	28000000
chr1	25881347	25881467	chr1	0	28000000
chr1	25883641	25883761	chr1	0	28000000
chr1	25889111	25889231	chr1	0	28000000
chr1	25889541	25889661	chr1	0	28000000
chr1	25890157	25890277	chr1	0	28000000
chr1	25891621	25891741	chr1	0	28000000
chr1	25893309	25893509	chr1	0	28000000
chr1	26126691	26126811	chr1	0	28000000
chr1	26126813	26126933	chr1	0	28000000
chr1	26127531	26127651	chr1	0	28000000
chr1	26131638	26131758	chr1	0	28000000
chr1	26135041	26135309	chr1	0	28000000
chr1	26135519	26135639	chr1	0	28000000
chr1	26136181	26136301	chr1	0	28000000
chr1	26137925	26138045	chr1	0	28000000
chr1	26138151	26138271	chr1	0	28000000
chr1	26138279	26138399	chr1	0	28000000
chr1	26139170	26139290	chr1	0	28000000
chr1	26140066	26140186	chr1	0	28000000
chr1	26140342	26140698	chr1	0	28000000
chr1	26142008	26142234	chr1	0	28000000
chr1	26759407	26759527	chr1	0	28000000
chr1	26764657	26764777	chr1	0	28000000
chr1	26769168	26769392	chr1	0	28000000
chr1	26772805	26772925	chr1	0	28000000
chr1	26773950	26774226	chr1	0	28000000
chr1	26784279	26784399	chr1	0	28000000
chr1	26786520	26786640	chr1	0	28000000
chr1	26793767	26793887	chr1	0	28000000
chr1	26795353	26795647	chr1	0	28000000
chr1	53662586	53662796	chr1	50700000	84900000
chr1	53662946	53663066	chr1	50700000	84900000
chr1	53666370	53666490	chr1	50700000	84900000
chr1	53667988	53668108	chr1	50700000	84900000
chr1	53675657	53677069	chr1	50700000	84900000
chr1	53678409	53678529	chr1	50700000	84900000
chr1	53678905	53679293	chr1	50700000	84900000
chr1	55317878	55318088	chr1	50700000	84900000
chr1	55319076	55319314	chr1	50700000	84900000
chr1	55319680	55319800	chr1	50700000	84900000
chr1	55319816	55319936	chr1	50700000	84900000
chr1	55321619	55321739	chr1	50700000	84900000
chr1	55330946	55331148	chr1	50700000	84900000
chr1	55336992	55337314	chr1	50700000	84900000
chr1	55340764	55340884	chr1	50700000	84900000
chr1	55341606	55341726	chr1	50700000	84900000
chr1	55345411	55345531	chr1	50700000	84900000
chr1	55349261	55349475	chr1	50700000	84900000
chr1	55352283	55352403	chr1	50700000	84900000
chr1	55352531	55352821	chr1	50700000	84900000
chr1	55464830	55465064	chr1	50700000	84900000
chr1	55470681	55470801	chr1	50700000	84900000
chr1	55472639	55472973	chr1	50700000	84900000
chr1	55473857	55474327	chr1	50700000	84900000
chr1	63836653	63836773	chr1	50700000	84900000
chr1	63836653	63836773	chr1	61300000	68900000
chr1	63862166	63862286	chr1	50700000	84900000
chr1	63862166	63862286	chr1	61300000	68900000
chr1	63867908	63868028	chr1	50700000	84900000
chr1	63867908	63868028	chr1	61300000	68900000
chr1	63870107	63870227	chr1	50700000	84900000
chr1	63870107	63870227	chr1	61300000	68900000
chr1	63871969	63872089	chr1	50700000	84900000
chr1	63871969	63872089	chr1	61300000	68900000
chr1	63872705	63872825	chr1	50700000	84900000
chr1	63872705	63872825	chr1	61300000	68900000
chr1	63876787	63876907	chr1	50700000	84900000
chr1	63876787	63876907	chr1	61300000	68900000
chr1	63876911	63877031	chr1	50700000	84900000
chr1	63876911	63877031	chr1	61300000	68900000
chr1	63877297	63877417	chr1	50700000	84900000
chr1	63877297	63877417	chr1	61300000	68900000
chr1	63877603	63877723	chr1	50700000	84900000
chr1	63877603	63877723	chr1	61300000	68900000
chr1	63879713	63879833	chr1	50700000	84900000
chr1	63879713	63879833	chr1	61300000	68900000
chr1	63881498	63881618	chr1	50700000	84900000
chr1	63881498	63881618	chr1	61300000	68900000
chr1	63885016	63885136	chr1	50700000	84900000
chr1	63885016	63885136	chr1	61300000	68900000
chr1	63894377	63894497	chr1	50700000	84900000
chr1	63894377	63894497	chr1	61300000	68900000
chr1	63894569	63894689	chr1	50700000	84900000
chr1	63894569	63894689	chr1	61300000	68900000
chr1	63894705	63894825	chr1	50700000	84900000
chr1	63894705	63894825	chr1	61300000	68900000
chr1	63902464	63902584	chr1	50700000	84900000
chr1	63902464	63902584	chr1	61300000	68900000
chr1	63902596	63902716	chr1	50700000	84900000
chr1	63902596	63902716	chr1	61300000	68900000
chr1	67470017	67470137	chr1	50700000	84900000
chr1	67470017	67470137	chr1	61300000	68900000
chr1	67474749	67474869	chr1	50700000	84900000
chr1	67474749	67474869	chr1	61300000	68900000
chr1	67486030	67486150	chr1	50700000	84900000
chr1	67486030	67486150	chr1	61300000	68900000
chr1	67487190	67487310	chr1	50700000	84900000
chr1	67487190	67487310	chr1	61300000	68900000
chr1	67507905	67508025	chr1	50700000	84900000
chr1	67507905	67508025	chr1	61300000	68900000
chr1	67512939	67513059	chr1	50700000	84900000
chr1	67512939	67513059	chr1	61300000	68900000
chr1	67515439	67515559	chr1	50700000	84900000
chr1	67515439	67515559	chr1	61300000	68900000
chr1	67516091	67516211	chr1	50700000	84900000
chr1	67516091	67516211	chr1	61300000	68900000
chr1	67517667	67517787	chr1	50700000	84900000
chr1	67517667	67517787	chr1	61300000	68900000
chr1	67518423	67518701	chr1	50700000	84900000
chr1	67518423	67518701	chr1	61300000	68900000
chr1	67519463	67519725	chr1	50700000	84900000
chr1	67519463	67519725	chr1	61300000	68900000
chr1	68895432	68895638	chr1	50700000	84900000
chr1	68895432	68895638	chr1	61300000	68900000
chr1	68896742	68896862	chr1	50700000	84900000
chr1	68896742	68896862	chr1	61300000	68900000
chr1	68896924	68897306	chr1	50700000	84900000
chr1	68896924	68897306	chr1	61300000	68900000
chr1	68903873	68903993	chr1	50700000	84900000
chr1	68904633	68904753	chr1	50700000	84900000
chr1	68904879	68904999	chr1	50700000	84900000
chr1	68905223	68905343	chr1	50700000	84900000
chr1	68906505	68906711	chr1	50700000	84900000
chr1	68910183	68910383	chr1	50700000	84900000
chr1	68910451	68910571	chr1	50700000	84900000
chr1	68912362	68912572	chr1	50700000	84900000
chr1	68914287	68914407	chr1	50700000	84900000
chr1	68915523	68915643	chr1	50700000	84900000
chr1	70877068	70877294	chr1	50700000	84900000
chr1	70881618	70881738	chr1	50700000	84900000
chr1	70883606	70883726	chr1	50700000	84900000
chr1	70887242	70887362	chr1	50700000	84900000
chr1	70889972	70890092	chr1	50700000	84900000
chr1	70895444	70895564	chr1	50700000	84900000
chr1	70895978	70896098	chr1	50700000	84900000
chr1	70897736	70897946	chr1	50700000	84900000
chr1	70899510	70899630	chr1	50700000	84900000
chr1	70900773	70900893	chr1	50700000	84900000
chr1	70904379	70904499	chr1	50700000	84900000
chr1	70904735	70904855	chr1	50700000	84900000
chr1	76190426	76190546	chr1	50700000	84900000
chr1	76194063	76194183	chr1	50700000	84900000
chr1	76197343	76197463	chr1	50700000	84900000
chr1	76198299	76198635	chr1	50700000	84900000
chr1	76198725	76198845	chr1	50700000	84900000
chr1	76199203	76199323	chr1	50700000	84900000
chr1	76200455	76200575	chr1	50700000	84900000
chr1	76205670	76205790	chr1	50700000	84900000
chr1	76207846	76207966	chr1	50700000	84900000
chr1	76211485	76211605	chr1	50700000	84900000
chr1	76215074	76215272	chr1	50700000	84900000
chr1	76216122	76216242	chr1	50700000	84900000
chr1	76226776	76227084	chr1	50700000	84900000
chr1	76228350	76228470	chr1	50700000	84900000
chr1	76234816	76234936	chr1	50700000	84900000
chr1	78381744	78381864	chr1	50700000	84900000
chr1	78383220	78383340	chr1	50700000	84900000
chr1	78383350	78383470	chr1	50700000	84900000
chr1	78383604	78383996	chr1	50700000	84900000
chr1	78390833	78390953	chr1	50700000	84900000
chr1	78392069	78392189	chr1	50700000	84900000
chr1	78392197	78392317	chr1	50700000	84900000
chr1	78392371	78392605	chr1	50700000	84900000
chr1	78394971	78395091	chr1	50700000	84900000
chr1	78395097	78395217	chr1	50700000	84900000
chr1	78398936	78399056	chr1	50700000	84900000
chr1	78399072	78399192	chr1	50700000	84900000
chr1	78401478	78401758	chr1	50700000	84900000
chr1	78407678	78407798	chr1	50700000	84900000
chr1	78407802	78407922	chr1	50700000	84900000
chr1	78408116	78408624	chr1	50700000	84900000
chr1	215799108	215799228	chr1	214500000	236600000
chr1	215802126	215802406	chr1	214500000	236600000
chr1	215803505	215803625	chr1	214500000	236600000
chr1	215807770	215808074	chr1	214500000	236600000
chr1	215812478	215812598	chr1	214500000	236600000
chr1	215813870	215814104	chr1	214500000	236600000
chr1	215820834	215821100	chr1	214500000	236600000
chr1	215821840	215822136	chr1	214500000	236600000
chr1	215823904	215824172	chr1	214500000	236600000
chr1	215844274	215844674	chr1	214500000	236600000
chr1	215847412	215848986	chr1	214500000	236600000
chr1	215853460	215853746	chr1	214500000	236600000
chr1	215901342	215901754	chr1	214500000	236600000
chr1	215914686	215914908	chr1	214500000	236600000
chr1	215916488	215916698	chr1	214500000	236600000
chr1	215931918	215932122	chr1	214500000	236600000
chr1	215932972	215933092	chr1	214500000	236600000
chr1	215933094	215933214	chr1	214500000	236600000
chr1	215940016	215940136	chr1	214500000	236600000
chr1	215953154	215953274	chr1	214500000	236600000
chr1	215953292	215953412	chr1	214500000	236600000
chr1	215955354	215955566	chr1	214500000	236600000
chr1	215956050	215956170	chr1	214500000	236600000
chr1	215956186	215956306	chr1	214500000	236600000
chr1	215959982	215960244	chr1	214500000	236600000
chr1	215963371	215963653	chr1	214500000	236600000
chr1	215972219	215972495	chr1	214500000	236600000
chr1	215987048	215987274	chr1	214500000	236600000
chr1	215990308	215990428	chr1	214500000	236600000
chr1	215990446	215990566	chr1	214500000	236600000
chr1	216011328	216011448	chr1	214500000	236600000
chr1	216017605	216017867	chr1	214500000	236600000
chr1	216019135	216019403	chr1	214500000	236600000
chr1	216040318	216040540	chr1	214500000	236600000
chr1	216051101	216051221	chr1	214500000	236600000
chr1	216052075	216052469	chr1	214500000	236600000
chr1	216061738	216062424	chr1	214500000	236600000
chr1	216073386	216073588	chr1	214500000	236600000
chr1	216074066	216074276	chr1	214500000	236600000
chr1	216107927	216108165	chr1	214500000	236600000
chr1	216138629	216138849	chr1	214500000	236600000
chr1	216143937	216144147	chr1	214500000	236600000
chr1	216166331	216166537	chr1	214500000	236600000
chr1	216172199	216172429	chr1	214500000	236600000
chr1	216173715	216173933	chr1	214500000	236600000
chr1	216219742	216219962	chr1	214500000	236600000
chr1	216221872	216221992	chr1	214500000	236600000
chr1	216243413	216243533	chr1	214500000	236600000
chr1	216243543	216243663	chr1	214500000	236600000
chr1	216246211	216246331	chr1	214500000	236600000
chr1	216246409	216246671	chr1	214500000	236600000
chr1	216251401	216251733	chr1	214500000	236600000
chr1	216256803	216256923	chr1	214500000	236600000
chr1	216258009	216258247	chr1	214500000	236600000
chr1	216260050	216260170	chr1	214500000	236600000
chr1	216262358	216262478	chr1	214500000	236600000
chr1	216270429	216270549	chr1	214500000	236600000
chr1	216348553	216348853	chr1	214500000	236600000
chr1	216363535	216363735	chr1	214500000	236600000
chr1	216369865	216370093	chr1	214500000	236600000
chr1	216371627	216371955	chr1	214500000	236600000
chr1	216372939	216373487	chr1	214500000	236600000
chr1	216380585	216380801	chr1	214500000	236600000
chr1	216390699	216390921	chr1	214500000	236600000
chr1	216405265	216405385	chr1	214500000	236600000
chr1	216405387	216405507	chr1	214500000	236600000
chr1	216419897	216420597	chr1	214500000	236600000
chr1	216424215	216424335	chr1	214500000	236600000
chr1	216424349	216424469	chr1	214500000	236600000
chr1	216462627	216462747	chr1	214500000	236600000
chr1	216465487	216465607	chr1	214500000	236600000
chr1	216465621	216465741	chr1	214500000	236600000
chr1	216495211	216495331	chr1	214500000	236600000
chr1	216496785	216497065	chr1	214500000	236600000
chr1	216497479	216497599	chr1	214500000	236600000
chr1	216497603	216497723	chr1	214500000	236600000
chr1	216498617	216498969	chr1	214500000	236600000
chr1	216500903	216501023	chr1	214500000	236600000
chr1	216538301	216538421	chr1	214500000	236600000
chr1	216591826	216592050	chr1	214500000	236600000
chr1	216595164	216595706	chr1	214500000	236600000
chr1	220324565	220324777	chr1	214500000	236600000
chr1	220324917	220325135	chr1	214500000	236600000
chr1	220326497	220326777	chr1	214500000	236600000
chr1	220327294	220327414	chr1	214500000	236600000
chr1	220330582	220330858	chr1	214500000	236600000
chr1	220331120	220331240	chr1	214500000	236600000
chr1	220332685	220332805	chr1	214500000	236600000
chr1	220335514	220335634	chr1	214500000	236600000
chr1	220338047	220338167	chr1	214500000	236600000
chr1	220340627	220340747	chr1	214500000	236600000
chr1	220340813	220341045	chr1	214500000	236600000
chr1	220344203	220344491	chr1	214500000	236600000
chr1	220345201	220345419	chr1	214500000	236600000
chr1	220345971	220346091	chr1	214500000	236600000
chr1	220355586	220355706	chr1	214500000	236600000
chr1	220356030	220356298	chr1	214500000	236600000
chr1	220357381	220357501	chr1	214500000	236600000
chr1	220358977	220359097	chr1	214500000	236600000
chr1	220363017	220363137	chr1	214500000	236600000
chr1	220363387	220363507	chr1	214500000	236600000
chr1	220363689	220363891	chr1	214500000	236600000
chr1	220364379	220364655	chr1	214500000	236600000
chr1	220366591	220366711	chr1	214500000	236600000
chr1	220368403	220368523	chr1	214500000	236600000
chr1	220368619	220368739	chr1	214500000	236600000
chr1	220369561	220369769	chr1	214500000	236600000
chr1	220375607	220375727	chr1	214500000	236600000
chr1	220379238	220379358	chr1	214500000	236600000
chr1	220383719	220383839	chr1	214500000	236600000
chr1	220384113	220384233	chr1	214500000	236600000
chr1	220384253	220384373	chr1	214500000	236600000
chr1	220384613	220384733	chr1	214500000	236600000
chr1	220386208	220386328	chr1	214500000	236600000
chr1	220387198	220387318	chr1	214500000	236600000
chr1	220406112	220406232	chr1	214500000	236600000
chr1	220445562	220445682	chr1	214500000	236600000
chr1	222731999	222732119	chr1	214500000	236600000
chr1	222734676	222734888	chr1	214500000	236600000
chr1	222736516	222736636	chr1	214500000	236600000
chr1	222737374	222737494	chr1	214500000	236600000
chr1	222742822	222743038	chr1	214500000	236600000
chr1	222743882	222744002	chr1	214500000	236600000
chr1	222750757	222750877	chr1	214500000	236600000
chr1	222750893	222751013	chr1	214500000	236600000
chr1	222753097	222753217	chr1	214500000	236600000
chr1	222757440	222757668	chr1	214500000	236600000
chr1	222761785	222761905	chr1	214500000	236600000
chr1	225590978	225591194	chr1	214500000	236600000
chr1	225592076	225592436	chr1	214500000	236600000
chr1	225594336	225594562	chr1	214500000	236600000
chr1	225597994	225598114	chr1	214500000	236600000
chr1	225598438	225598558	chr1	214500000	236600000
chr1	225599030	225599150	chr1	214500000	236600000
chr1	225600126	225600362	chr1	214500000	236600000
chr1	225602946	225603066	chr1	214500000	236600000
chr1	225605656	225605776	chr1	214500000	236600000
chr1	225605790	225605910	chr1	214500000	236600000
chr1	225606934	225607054	chr1	214500000	236600000
chr1	225607062	225607182	chr1	214500000	236600000
chr1	225607398	225607518	chr1	214500000	236600000
chr1	225609748	225609868	chr1	214500000	236600000
chr1	225609888	225610008	chr1	214500000	236600000
chr1	225611582	225611806	chr1	214500000	236600000
chr1	227069579	227069777	chr1	214500000	236600000
chr1	227071375	227071649	chr1	214500000	236600000
chr1	227073132	227073408	chr1	214500000	236600000
chr1	227075765	227075885	chr1	214500000	236600000
chr1	227076499	227076779	chr1	214500000	236600000
chr1	227077399	227077519	chr1	214500000	236600000
chr1	227077725	227077845	chr1	214500000	236600000
chr1	227078335	227078455	chr1	214500000	236600000
chr1	227078959	227079079	chr1	214500000	236600000
chr1	227079433	227079553	chr1	214500000	236600000
chr1	227081707	227081827	chr1	214500000	236600000
chr1	227083095	227083305	chr1	214500000	236600000
chr1	227085374	227085494	chr1	214500000	236600000
chr1	227096193	227096413	chr1	214500000	236600000
chr1	227105318	227105438	chr1	214500000	236600000
chr1	227106444	227106564	chr1	214500000	236600000
chr1	227149056	227149292	chr1	214500000	236600000
chr1	227152670	227153140	chr1	214500000	236600000
chr1	227153344	227153464	chr1	214500000	236600000
chr1	227165126	227165246	chr1	214500000	236600000
chr1	227169728	227169848	chr1	214500000	236600000
chr1	227170360	227170480	chr1	214500000	236600000
chr1	227170564	227170764	chr1	214500000	236600000
chr1	227171232	227171352	chr1	214500000	236600000
chr1	227171448	227171568	chr1	214500000	236600000
chr1	227171764	227171964	chr1	214500000	236600000
chr1	227172242	227172362	chr1	214500000	236600000
chr1	227172548	227172668	chr1	214500000	236600000
chr1	227172938	227173058	chr1	214500000	236600000
chr1	227174124	227174464	chr1	214500000	236600000
chr1	228345430	228346804	chr1	214500000	236600000
chr1	231377103	231377223	chr1	214500000	236600000
chr1	231386677	231386917	chr1	214500000	236600000
chr1	231393951	231394071	chr1	214500000	236600000
chr1	231396222	231396458	chr1	214500000	236600000
chr1	231398472	231398592	chr1	214500000	236600000
chr1	231401042	231401162	chr1	214500000	236600000
chr1	231401434	231401554	chr1	214500000	236600000
chr1	231401730	231401940	chr1	214500000	236600000
chr1	231402028	231402148	chr1	214500000	236600000
chr1	231403396	231403678	chr1	214500000	236600000
chr1	231406473	231406775	chr1	214500000	236600000
chr1	231408036	231408156	chr1	214500000	236600000
chr1	231409638	231409836	chr1	214500000	236600000
chr1	231410936	231411272	chr1	214500000	236600000
chr1	231411850	231411970	chr1	214500000	236600000
chr1	231413204	231413324	chr1	214500000	236600000
chr1	235498554	235498674	chr1	214500000	236600000
chr1	235504997	235505117	chr1	214500000	236600000
chr1	235505295	235505689	chr1	214500000	236600000
chr1	235506113	235506233	chr1	214500000	236600000
chr1	235530402	235530522	chr1	214500000	236600000
chr1	235543354	235543474	chr1	214500000	236600000
chr1	235564799	235564919	chr1	214500000	236600000
chr1	235577717	235577837	chr1	214500000	236600000
chr1	235577841	235577961	chr1	214500000	236600000
chr1	235582701	235582905	chr1	214500000	236600000
chr1	235590444	235590564	chr1	214500000	236600000
chr1	235594009	235594129	chr1	214500000	236600000
chr1	235596230	235596514	chr1	214500000	236600000
chr1	235597496	235597616	chr1	214500000	236600000
chr1	235599047	235599167	chr1	214500000	236600000
chr1	235599671	235599951	chr1	214500000	236600000
chr1	235600607	235600817	chr1	214500000	236600000
chr1	235602053	235602331	chr1	214500000	236600000
chr1	235605103	235605223	chr1	214500000	236600000
chr1	235606160	235606280	chr1	214500000	236600000
chr1	235611634	235611852	chr1	214500000	236600000
chr1	235611968	235612088	chr1	214500000	236600000
chr1	235826250	235826370	chr1	214500000	236600000
chr1	235827258	235827378	chr1	214500000	236600000
chr1	235827734	235827950	chr1	214500000	236600000
chr1	235840378	235840498	chr1	214500000	236600000
chr1	235840788	235840908	chr1	214500000	236600000
chr1	235850237	235850357	chr1	214500000	236600000
chr1	235856657	235856777	chr1	214500000	236600000
chr1	235860353	235860473	chr1	214500000	236600000
chr1	235860481	235860601	chr1	214500000	236600000
chr1	235866017	235866305	chr1	214500000	236600000
chr1	235872361	235872637	chr1	214500000	236600000
chr1	235875327	235875525	chr1	214500000	236600000
chr1	235878471	235878685	chr1	214500000	236600000
chr1	235879985	235880105	chr1	214500000	236600000
chr1	235883931	235884233	chr1	214500000	236600000
chr1	235887297	235887509	chr1	214500000	236600000
chr1	235891343	235891463	chr1	214500000	236600000
chr1	235892865	235892985	chr1	214500000	236600000
chr1	235894117	235894505	chr1	214500000	236600000
chr1	235896773	235896893	chr1	214500000	236600000
chr1	235896899	235897019	chr1	214500000	236600000
chr1	235897107	235897227	chr1	214500000	236600000
chr1	235897753	235897987	chr1	214500000	236600000
chr1	235904691	235904957	chr1	214500000	236600000
chr1	235907248	235907486	chr1	214500000	236600000
chr1	235909605	235909725	chr1	214500000	236600000
chr1	235909735	235909855	chr1	214500000	236600000
chr1	235910439	235910659	chr1	214500000	236600000
chr1	235914479	235914691	chr1	214500000	236600000
chr1	235915275	235915499	chr1	214500000	236600000
chr1	235916313	235916603	chr1	214500000	236600000
chr1	235918747	235918975	chr1	214500000	236600000
chr1	235920551	235920787	chr1	214500000	236600000
chr1	235922241	235922927	chr1	214500000	236600000
chr1	235926024	235926144	chr1	214500000	236600000
chr1	235929348	235929468	chr1	214500000	236600000
chr1	235929486	235929606	chr1	214500000	236600000
chr1	235933468	235933588	chr1	214500000	236600000
chr1	235937111	235937319	chr1	214500000	236600000
chr1	235938183	235938415	chr1	214500000	236600000
chr1	235940333	235940637	chr1	214500000	236600000
chr1	235944135	235944255	chr1	214500000	236600000
chr1	235944263	235944383	chr1	214500000	236600000
chr1	235945199	235945415	chr1	214500000	236600000
chr1	235950469	235950701	chr1	214500000	236600000
chr1	235951971	235952173	chr1	214500000	236600000
chr1	235954969	235955453	chr1	214500000	236600000
chr1	235956797	235956917	chr1	214500000	236600000
chr1	235963592	235963712	chr1	214500000	236600000
chr1	235964140	235964426	chr1	214500000	236600000
chr1	235966178	235966392	chr1	214500000	236600000
chr1	235967774	235967994	chr1	214500000	236600000
chr1	235969012	235970100	chr1	214500000	236600000
chr1	235971724	235972788	chr1	214500000	236600000
chr1	235972798	235973862	chr1	214500000	236600000
chr1	235976256	235976376	chr1	214500000	236600000
chr1	235993495	235993615	chr1	214500000	236600000
chr1	235993625	235993745	chr1	214500000	236600000
chr2	61108920	61109040	chr2	55000000	64100000
chr2	61118788	61118988	chr2	55000000	64100000
chr2	61121502	61121708	chr2	55000000	64100000
chr2	61126060	61126180	chr2	55000000	64100000
chr2	61128112	61128232	chr2	55000000	64100000
chr2	61143982	61144180	chr2	55000000	64100000
chr2	61145285	61145779	chr2	55000000	64100000
chr2	61147149	61147269	chr2	55000000	64100000
chr2	61147602	61147876	chr2	55000000	64100000
chr2	61148868	61149696	chr2	55000000	64100000
chr2	61244880	61245000	chr2	55000000	64100000
chr2	61245284	61245404	chr2	55000000	64100000
chr2	61258523	61259277	chr2	55000000	64100000
chr2	61272863	61272983	chr2	55000000	64100000
chr2	61275576	61275930	chr2	55000000	64100000
chr2	84650824	84650944	chr2	75000000	90500000
chr2	84652508	84652628	chr2	75000000	90500000
chr2	84652636	84652756	chr2	75000000	90500000
chr2	84658601	84658811	chr2	75000000	90500000
chr2	84660457	84660577	chr2	75000000	90500000
chr2	84663169	84663289	chr2	75000000	90500000
chr2	84668139	84668259	chr2	75000000	90500000
chr2	84668341	84668611	chr2	75000000	90500000
chr2	84670405	84670525	chr2	75000000	90500000
chr2	84676001	84676121	chr2	75000000	90500000
chr2	84676763	84676883	chr2	75000000	90500000
chr2	84686285	84686405	chr2	75000000	90500000
chr2	85888567	85888687	chr2	75000000	90500000
chr2	85889131	85889251	chr2	75000000	90500000
chr2	85890438	85890642	chr2	75000000	90500000
chr2	85890756	85890876	chr2	75000000	90500000
chr2	85890878	85890998	chr2	75000000	90500000
chr2	85892395	85892515	chr2	75000000	90500000
chr2	85892699	85892819	chr2	75000000	90500000
chr2	85892825	85892945	chr2	75000000	90500000
chr2	85893742	85893862	chr2	75000000	90500000
chr2	85894204	85894324	chr2	75000000	90500000
chr2	85894804	85894924	chr2	75000000	90500000
chr2	85895212	85895332	chr2	75000000	90500000
chr2	86067239	86067543	chr2	75000000	90500000
chr2	86071489	86071705	chr2	75000000	90500000
chr2	86073470	86073590	chr2	75000000	90500000
chr2	86073594	86073714	chr2	75000000	90500000
chr2	86074577	86074697	chr2	75000000	90500000
chr2	86074957	86075355	chr2	75000000	90500000
chr2	86075435	86075555	chr2	75000000	90500000
chr2	86077783	86077985	chr2	75000000	90500000
chr2	86078711	86078831	chr2	75000000	90500000
chr2	86079953	86080251	chr2	75000000	90500000
chr2	86085309	86085429	chr2	75000000	90500000
chr2	86088298	86088418	chr2	75000000	90500000
chr2	86090486	86090606	chr2	75000000	90500000
chr2	86094674	86094794	chr2	75000000	90500000
chr2	86097292	86097412	chr2	75000000	90500000
chr2	86115926	86116046	chr2	75000000	90500000
chr2	86120930	86121050	chr2	75000000	90500000
chr2	88857227	88857347	chr2	75000000	90500000
chr2	88857363	88857483	chr2	75000000	90500000
chr2	88858405	88858525	chr2	75000000	90500000
chr2	88861796	88861916	chr2	75000000	90500000
chr2	88870361	88870587	chr2	75000000	90500000
chr2	88874153	88874993	chr2	75000000	90500000
chr2	88876041	88876249	chr2	75000000	90500000
chr2	88879037	88879157	chr2	75000000	90500000
chr2	88882943	88883063	chr2	75000000	90500000
chr2	88885328	88885608	chr2	75000000	90500000
chr2	88887501	88887621	chr2	75000000	90500000
chr2	88888249	88888447	chr2	75000000	90500000
chr2	88889931	88890151	chr2	75000000	90500000
chr2	88890305	88890599	chr2	75000000	90500000
chr2	88892795	88892915	chr2	75000000	90500000
chr2	88893545	88893665	chr2	75000000	90500000
chr2	88894957	88895077	chr2	75000000	90500000
chr2	88895089	88895209	chr2	75000000	90500000
chr2	88913246	88913366	chr2	75000000	90500000
chr2	88926444	88926830	chr2	75000000	90500000
chr2	149216324	149216444	chr2	148700000	149900000
chr2	149216324	149216444	chr2	148700000	149900000
chr2	149217728	149217848	chr2	148700000	149900000
chr2	149217728	149217848	chr2	148700000	149900000
chr2	149220141	149220261	chr2	148700000	149900000
chr2	149220141	149220261	chr2	148700000	149900000
chr2	149221277	149221517	chr2	148700000	149900000
chr2	149221277	149221517	chr2	148700000	149900000
chr2	149225879	149228093	chr2	148700000	149900000
chr2	149225879	149228093	chr2	148700000	149900000
chr2	149240648	149241732	chr2	148700000	149900000
chr2	149240648	149241732	chr2	148700000	149900000
chr2	149243280	149243548	chr2	148700000	149900000
chr2	149243280	149243548	chr2	148700000	149900000
chr2	149246924	149248222	chr2	148700000	149900000
chr2	149246924	149248222	chr2	148700000	149900000
chr2	149259962	149260082	chr2	148700000	149900000
chr2	149259962	149260082	chr2	148700000	149900000
chr2	149267605	149267725	chr2	148700000	149900000
chr2	149267605	149267725	chr2	148700000	149900000
chr2	149270413	149270533	chr2	148700000	149900000
chr2	149270413	149270533	chr2	148700000	149900000
chr2	169772094	169772214	chr2	169700000	183000000
chr2	169772094	169772214	chr2	169700000	178000000
chr2	169780105	169780225	chr2	169700000	183000000
chr2	169780105	169780225	chr2	169700000	178000000
chr2	169780241	169780361	chr2	169700000	183000000
chr2	169780241	169780361	chr2	169700000	178000000
chr2	169781137	169781341	chr2	169700000	183000000
chr2	169781137	169781341	chr2	169700000	178000000
chr2	169783635	169783901	chr2	169700000	183000000
chr2	169783635	169783901	chr2	169700000	178000000
chr2	169785771	169785891	chr2	169700000	183000000
chr2	169785771	169785891	chr2	169700000	178000000
chr2	169787145	169787265	chr2	169700000	183000000
chr2	169787145	169787265	chr2	169700000	178000000
chr2	169787281	169787401	chr2	169700000	183000000
chr2	169787281	169787401	chr2	169700000	178000000
chr2	169788861	169789071	chr2	169700000	183000000
chr2	169788861	169789071	chr2	169700000	178000000
chr2	169791664	169791964	chr2	169700000	183000000
chr2	169791664	169791964	chr2	169700000	178000000
chr2	169792710	169792972	chr2	169700000	183000000
chr2	169792710	169792972	chr2	169700000	178000000
chr2	169801085	169801499	chr2	169700000	183000000
chr2	169801085	169801499	chr2	169700000	178000000
chr2	169814443	169814667	chr2	169700000	183000000
chr2	169814443	169814667	chr2	169700000	178000000
chr2	169820707	169820827	chr2	169700000	183000000
chr2	169820707	169820827	chr2	169700000	178000000
chr2	169824907	169825027	chr2	169700000	183000000
chr2	169824907	169825027	chr2	169700000	178000000
chr2	169825829	169825949	chr2	169700000	183000000
chr2	169825829	169825949	chr2	169700000	178000000
chr2	169825969	169826089	chr2	169700000	183000000
chr2	169825969	169826089	chr2	169700000	178000000
chr2	169826525	169826753	chr2	169700000	183000000
chr2	169826525	169826753	chr2	169700000	178000000
chr2	169826791	169826911	chr2	169700000	183000000
chr2	169826791	169826911	chr2	169700000	178000000
chr2	169828327	169828589	chr2	169700000	183000000
chr2	169828327	169828589	chr2	169700000	178000000
chr2	169830227	169830347	chr2	169700000	183000000
chr2	169830227	169830347	chr2	169700000	178000000
chr2	169833081	169833201	chr2	169700000	183000000
chr2	169833081	169833201	chr2	169700000	178000000
chr2	169836371	169836491	chr2	169700000	183000000
chr2	169836371	169836491	chr2	169700000	178000000
chr2	169842589	169842823	chr2	169700000	183000000
chr2	169842589	169842823	chr2	169700000	178000000
chr2	169847312	169847432	chr2	169700000	183000000
chr2	169847312	169847432	chr2	169700000	178000000
chr2	169850190	169850420	chr2	169700000	183000000
chr2	169850190	169850420	chr2	169700000	178000000
chr2	169851864	169851984	chr2	169700000	183000000
chr2	169851864	169851984	chr2	169700000	178000000
chr2	169853127	169853247	chr2	169700000	183000000
chr2	169853127	169853247	chr2	169700000	178000000
chr2	169869751	169870049	chr2	169700000	183000000
chr2	169869751	169870049	chr2	169700000	178000000
chr2	169870777	169870897	chr2	169700000	183000000
chr2	169870777	169870897	chr2	169700000	178000000
chr2	169873237	169873357	chr2	169700000	183000000
chr2	169873237	169873357	chr2	169700000	178000000
chr2	169874536	169874656	chr2	169700000	183000000
chr2	169874536	169874656	chr2	169700000	178000000
chr2	169985145	169985369	chr2	169700000	183000000
chr2	169985145	169985369	chr2	169700000	178000000
chr2	169985497	169985617	chr2	169700000	183000000
chr2	169985497	169985617	chr2	169700000	178000000
chr2	169989076	169989196	chr2	169700000	183000000
chr2	169989076	169989196	chr2	169700000	178000000
chr2	169993892	169994012	chr2	169700000	183000000
chr2	169993892	169994012	chr2	169700000	178000000
chr2	169995091	169995211	chr2	169700000	183000000
chr2	169995091	169995211	chr2	169700000	178000000
chr2	169995761	169995881	chr2	169700000	183000000
chr2	169995761	169995881	chr2	169700000	178000000
chr2	169996025	169996145	chr2	169700000	183000000
chr2	169996025	169996145	chr2	169700000	178000000
chr2	169996949	169997069	chr2	169700000	183000000
chr2	169996949	169997069	chr2	169700000	178000000
chr2	169999183	169999303	chr2	169700000	183000000
chr2	169999183	169999303	chr2	169700000	178000000
chr2	170002227	170002461	chr2	169700000	183000000
chr2	170002227	170002461	chr2	169700000	178000000
chr2	170003219	170003497	chr2	169700000	183000000
chr2	170003219	170003497	chr2	169700000	178000000
chr2	170007411	170007531	chr2	169700000	183000000
chr2	170007411	170007531	chr2	169700000	178000000
chr2	170009279	170009503	chr2	169700000	183000000
chr2	170009279	170009503	chr2	169700000	178000000
chr2	170010939	170011141	chr2	169700000	183000000
chr2	170010939	170011141	chr2	169700000	178000000
chr2	170012789	170012909	chr2	169700000	183000000
chr2	170012789	170012909	chr2	169700000	178000000
chr2	170013885	170014005	chr2	169700000	183000000
chr2	170013885	170014005	chr2	169700000	178000000
chr2	170018985	170019105	chr2	169700000	183000000
chr2	170018985	170019105	chr2	169700000	178000000
chr2	170022443	170022563	chr2	169700000	183000000
chr2	170022443	170022563	chr2	169700000	178000000
chr2	170025057	170025177	chr2	169700000	183000000
chr2	170025057	170025177	chr2	169700000	178000000
chr2	170026209	170026329	chr2	169700000	183000000
chr2	170026209	170026329	chr2	169700000	178000000
chr2	170027059	170027179	chr2	169700000	183000000
chr2	170027059	170027179	chr2	169700000	178000000
chr2	170028524	170028644	chr2	169700000	183000000
chr2	170028524	170028644	chr2	169700000	178000000
chr2	170029610	170029730	chr2	169700000	183000000
chr2	170029610	170029730	chr2	169700000	178000000
chr2	170030398	170030702	chr2	169700000	183000000
chr2	170030398	170030702	chr2	169700000	178000000
chr2	170031673	170031793	chr2	169700000	183000000
chr2	170031673	170031793	chr2	169700000	178000000
chr2	170031807	170031927	chr2	169700000	183000000
chr2	170031807	170031927	chr2	169700000	178000000
chr2	170032891	170033127	chr2	169700000	183000000
chr2	170032891	170033127	chr2	169700000	178000000
chr2	170034283	170034565	chr2	169700000	183000000
chr2	170034283	170034565	chr2	169700000	178000000
chr2	170037928	170038156	chr2	169700000	183000000
chr2	170037928	170038156	chr2	169700000	178000000
chr2	170038646	170038858	chr2	169700000	183000000
chr2	170038646	170038858	chr2	169700000	178000000
chr2	170041982	170042558	chr2	169700000	183000000
chr2	170041982	170042558	chr2	169700000	178000000
chr2	170044450	170044804	chr2	169700000	183000000
chr2	170044450	170044804	chr2	169700000	178000000
chr2	170048312	170048432	chr2	169700000	183000000
chr2	170048312	170048432	chr2	169700000	178000000
chr2	170048452	170048572	chr2	169700000	183000000
chr2	170048452	170048572	chr2	169700000	178000000
chr2	170050275	170050395	chr2	169700000	183000000
chr2	170050275	170050395	chr2	169700000	178000000
chr2	170053420	170053540	chr2	169700000	183000000
chr2	170053420	170053540	chr2	169700000	178000000
chr2	170055298	170055418	chr2	169700000	183000000
chr2	170055298	170055418	chr2	169700000	178000000
chr2	170058107	170058409	chr2	169700000	183000000
chr2	170058107	170058409	chr2	169700000	178000000
chr2	170059235	170059497	chr2	169700000	183000000
chr2	170059235	170059497	chr2	169700000	178000000
chr2	170060461	170060809	chr2	169700000	183000000
chr2	170060461	170060809	chr2	169700000	178000000
chr2	170061959	170062175	chr2	169700000	183000000
chr2	170061959	170062175	chr2	169700000	178000000
chr2	170062503	170062727	chr2	169700000	183000000
chr2	170062503	170062727	chr2	169700000	178000000
chr2	170062809	170063789	chr2	169700000	183000000
chr2	170062809	170063789	chr2	169700000	178000000
chr2	170065933	170066053	chr2	169700000	183000000
chr2	170065933	170066053	chr2	169700000	178000000
chr2	170066059	170066179	chr2	169700000	183000000
chr2	170066059	170066179	chr2	169700000	178000000
chr2	170068447	170068745	chr2	169700000	183000000
chr2	170068447	170068745	chr2	169700000	178000000
chr2	170070137	170070409	chr2	169700000	183000000
chr2	170070137	170070409	chr2	169700000	178000000
chr2	170072733	170072969	chr2	169700000	183000000
chr2	170072733	170072969	chr2	169700000	178000000
chr2	170076957	170077077	chr2	169700000	183000000
chr2	170076957	170077077	chr2	169700000	178000000
chr2	170081789	170081991	chr2	169700000	183000000
chr2	170081789	170081991	chr2	169700000	178000000
chr2	170082901	170083127	chr2	169700000	183000000
chr2	170082901	170083127	chr2	169700000	178000000
chr2	170088228	170088348	chr2	169700000	183000000
chr2	170088228	170088348	chr2	169700000	178000000
chr2	170089890	170090126	chr2	169700000	183000000
chr2	170089890	170090126	chr2	169700000	178000000
chr2	170092319	170092607	chr2	169700000	183000000
chr2	170092319	170092607	chr2	169700000	178000000
chr2	170093583	170093703	chr2	169700000	183000000
chr2	170093583	170093703	chr2	169700000	178000000
chr2	170093705	170093825	chr2	169700000	183000000
chr2	170093705	170093825	chr2	169700000	178000000
chr2	170094571	170094841	chr2	169700000	183000000
chr2	170094571	170094841	chr2	169700000	178000000
chr2	170096007	170096313	chr2	169700000	183000000
chr2	170096007	170096313	chr2	169700000	178000000
chr2	170097427	170097903	chr2	169700000	183000000
chr2	170097427	170097903	chr2	169700000	178000000
chr2	170099463	170099583	chr2	169700000	183000000
chr2	170099463	170099583	chr2	169700000	178000000
chr2	170099911	170100031	chr2	169700000	183000000
chr2	170099911	170100031	chr2	169700000	178000000
chr2	170101173	170101471	chr2	169700000	183000000
chr2	170101173	170101471	chr2	169700000	178000000
chr2	170103184	170103524	chr2	169700000	183000000
chr2	170103184	170103524	chr2	169700000	178000000
chr2	170103896	170104016	chr2	169700000	183000000
chr2	170103896	170104016	chr2	169700000	178000000
chr2	170112620	170112740	chr2	169700000	183000000
chr2	170112620	170112740	chr2	169700000	178000000
chr2	170113636	170113756	chr2	169700000	183000000
chr2	170113636	170113756	chr2	169700000	178000000
chr2	170115504	170115624	chr2	169700000	183000000
chr2	170115504	170115624	chr2	169700000	178000000
chr2	170115636	170115756	chr2	169700000	183000000
chr2	170115636	170115756	chr2	169700000	178000000
chr2	170127388	170127508	chr2	169700000	183000000
chr2	170127388	170127508	chr2	169700000	178000000
chr2	170127526	170127646	chr2	169700000	183000000
chr2	170127526	170127646	chr2	169700000	178000000
chr2	170129406	170129606	chr2	169700000	183000000
chr2	170129406	170129606	chr2	169700000	178000000
chr2	170131515	170131777	chr2	169700000	183000000
chr2	170131515	170131777	chr2	169700000	178000000
chr2	170134225	170134489	chr2	169700000	183000000
chr2	170134225	170134489	chr2	169700000	178000000
chr2	170135851	170136133	chr2	169700000	183000000
chr2	170135851	170136133	chr2	169700000	178000000
chr2	170136829	170137057	chr2	169700000	183000000
chr2	170136829	170137057	chr2	169700000	178000000
chr2	170139386	170139506	chr2	169700000	183000000
chr2	170139386	170139506	chr2	169700000	178000000
chr2	170145535	170145655	chr2	169700000	183000000
chr2	170145535	170145655	chr2	169700000	178000000
chr2	170147325	170147535	chr2	169700000	183000000
chr2	170147325	170147535	chr2	169700000	178000000
chr2	170148761	170148881	chr2	169700000	183000000
chr2	170148761	170148881	chr2	169700000	178000000
chr2	170150653	170150773	chr2	169700000	183000000
chr2	170150653	170150773	chr2	169700000	178000000
chr2	170151105	170151225	chr2	169700000	183000000
chr2	170151105	170151225	chr2	169700000	178000000
chr2	170163789	170163909	chr2	169700000	183000000
chr2	170163789	170163909	chr2	169700000	178000000
chr2	170175272	170175392	chr2	169700000	183000000
chr2	170175272	170175392	chr2	169700000	178000000
chr2	170177280	170177400	chr2	169700000	183000000
chr2	170177280	170177400	chr2	169700000	178000000
chr2	170218809	170218929	chr2	169700000	183000000
chr2	170218809	170218929	chr2	169700000	178000000
chr2	170336032	170336152	chr2	169700000	183000000
chr2	170336032	170336152	chr2	169700000	178000000
chr2	170338741	170338861	chr2	169700000	183000000
chr2	170338741	170338861	chr2	169700000	178000000
chr2	170343551	170343671	chr2	169700000	183000000
chr2	170343551	170343671	chr2	169700000	178000000
chr2	170344279	170344399	chr2	169700000	183000000
chr2	170344279	170344399	chr2	169700000	178000000
chr2	170344499	170344619	chr2	169700000	183000000
chr2	170344499	170344619	chr2	169700000	178000000
chr2	170349390	170349510	chr2	169700000	183000000
chr2	170349390	170349510	chr2	169700000	178000000
chr2	170350238	170350358	chr2	169700000	183000000
chr2	170350238	170350358	chr2	169700000	178000000
chr2	170354107	170354227	chr2	169700000	183000000
chr2	170354107	170354227	chr2	169700000	178000000
chr2	170356003	170356123	chr2	169700000	183000000
chr2	170356003	170356123	chr2	169700000	178000000
chr2	170359585	170359705	chr2	169700000	183000000
chr2	170359585	170359705	chr2	169700000	178000000
chr2	170360763	170360883	chr2	169700000	183000000
chr2	170360763	170360883	chr2	169700000	178000000
chr2	170360979	170361099	chr2	169700000	183000000
chr2	170360979	170361099	chr2	169700000	178000000
chr2	173292487	173292727	chr2	169700000	183000000
chr2	173292487	173292727	chr2	169700000	178000000
chr2	173330268	173330388	chr2	169700000	183000000
chr2	173330268	173330388	chr2	169700000	178000000
chr2	173332187	173332307	chr2	169700000	183000000
chr2	173332187	173332307	chr2	169700000	178000000
chr2	173333823	173334137	chr2	169700000	183000000
chr2	173333823	173334137	chr2	169700000	178000000
chr2	173335707	173335827	chr2	169700000	183000000
chr2	173335707	173335827	chr2	169700000	178000000
chr2	173337500	173337620	chr2	169700000	183000000
chr2	173337500	173337620	chr2	169700000	178000000
chr2	173338752	173339022	chr2	169700000	183000000
chr2	173338752	173339022	chr2	169700000	178000000
chr2	173339626	173339746	chr2	169700000	183000000
chr2	173339626	173339746	chr2	169700000	178000000
chr2	173339758	173339878	chr2	169700000	183000000
chr2	173339758	173339878	chr2	169700000	178000000
chr2	173340308	173340428	chr2	169700000	183000000
chr2	173340308	173340428	chr2	169700000	178000000
chr2	173341122	173341242	chr2	169700000	183000000
chr2	173341122	173341242	chr2	169700000	178000000
chr2	173344358	173344478	chr2	169700000	183000000
chr2	173344358	173344478	chr2	169700000	178000000
chr2	173344688	173344808	chr2	169700000	183000000
chr2	173344688	173344808	chr2	169700000	178000000
chr2	173349479	173349699	chr2	169700000	183000000
chr2	173349479	173349699	chr2	169700000	178000000
chr2	173349819	173350021	chr2	169700000	183000000
chr2	173349819	173350021	chr2	169700000	178000000
chr2	173351748	173351868	chr2	169700000	183000000
chr2	173351748	173351868	chr2	169700000	178000000
chr2	173351962	173352564	chr2	169700000	183000000
chr2	173351962	173352564	chr2	169700000	178000000
chr2	173352658	173352984	chr2	169700000	183000000
chr2	173352658	173352984	chr2	169700000	178000000
chr2	173354182	173354414	chr2	169700000	183000000
chr2	173354182	173354414	chr2	169700000	178000000
chr2	173355722	173356280	chr2	169700000	183000000
chr2	173355722	173356280	chr2	169700000	178000000
chr2	173362704	173362824	chr2	169700000	183000000
chr2	173362704	173362824	chr2	169700000	178000000
chr2	173366491	173366611	chr2	169700000	183000000
chr2	173366491	173366611	chr2	169700000	178000000
chr2	173368789	173369005	chr2	169700000	183000000
chr2	173368789	173369005	chr2	169700000	178000000
chr2	175612859	175612979	chr2	169700000	183000000
chr2	175612859	175612979	chr2	169700000	178000000
chr2	175613277	175613575	chr2	169700000	183000000
chr2	175613277	175613575	chr2	169700000	178000000
chr2	175614643	175614921	chr2	169700000	183000000
chr2	175614643	175614921	chr2	169700000	178000000
chr2	175618171	175618497	chr2	169700000	183000000
chr2	175618171	175618497	chr2	169700000	178000000
chr2	175618917	175619037	chr2	169700000	183000000
chr2	175618917	175619037	chr2	169700000	178000000
chr2	175619051	175619171	chr2	169700000	183000000
chr2	175619051	175619171	chr2	169700000	178000000
chr2	175622288	175622408	chr2	169700000	183000000
chr2	175622288	175622408	chr2	169700000	178000000
chr2	175622650	175622770	chr2	169700000	183000000
chr2	175622650	175622770	chr2	169700000	178000000
chr2	175624020	175624140	chr2	169700000	183000000
chr2	175624020	175624140	chr2	169700000	178000000
chr2	175624186	175624390	chr2	169700000	183000000
chr2	175624186	175624390	chr2	169700000	178000000
chr2	175629041	175629161	chr2	169700000	183000000
chr2	175629041	175629161	chr2	169700000	178000000
chr2	178257487	178257805	chr2	169700000	183000000
chr2	178284980	178285100	chr2	169700000	183000000
chr2	178297661	178297781	chr2	169700000	183000000
chr2	178299039	178299159	chr2	169700000	183000000
chr2	178301461	178301811	chr2	169700000	183000000
chr2	178305669	178305789	chr2	169700000	183000000
chr2	178306799	178306919	chr2	169700000	183000000
chr2	178307113	178307233	chr2	169700000	183000000
chr2	178310253	178310373	chr2	169700000	183000000
chr2	178326622	178326742	chr2	169700000	183000000
chr2	178329402	178329522	chr2	169700000	183000000
chr2	178333137	178333257	chr2	169700000	183000000
chr2	178346790	178346910	chr2	169700000	183000000
chr2	178357851	178357971	chr2	169700000	183000000
chr2	178362395	178362515	chr2	169700000	183000000
chr2	178364341	178364461	chr2	169700000	183000000
chr2	178370208	178370328	chr2	169700000	183000000
chr2	178372668	178372788	chr2	169700000	183000000
chr2	178378531	178378651	chr2	169700000	183000000
chr2	178385985	178386105	chr2	169700000	183000000
chr2	178388452	178388572	chr2	169700000	183000000
chr2	178402800	178402920	chr2	169700000	183000000
chr2	178416060	178416292	chr2	169700000	183000000
chr2	178423434	178423554	chr2	169700000	183000000
chr2	179391712	179392062	chr2	169700000	183000000
chr2	179392132	179392514	chr2	169700000	183000000
chr2	179392970	179393974	chr2	169700000	183000000
chr2	179394656	179394872	chr2	169700000	183000000
chr2	179394938	179400598	chr2	169700000	183000000
chr2	179400678	179401330	chr2	169700000	183000000
chr2	179401634	179402672	chr2	169700000	183000000
chr2	179403236	179403594	chr2	169700000	183000000
chr2	179403632	179404016	chr2	169700000	183000000
chr2	179404078	179404722	chr2	169700000	183000000
chr2	179404754	179405136	chr2	169700000	183000000
chr2	179405968	179406350	chr2	169700000	183000000
chr2	179406960	179407704	chr2	169700000	183000000
chr2	179407766	179408418	chr2	169700000	183000000
chr2	179408530	179409262	chr2	169700000	183000000
chr2	179410074	179410458	chr2	169700000	183000000
chr2	179410506	179412070	chr2	169700000	183000000
chr2	179412104	179414624	chr2	169700000	183000000
chr2	179414682	179415028	chr2	169700000	183000000
chr2	179415664	179416016	chr2	169700000	183000000
chr2	179416306	179417238	chr2	169700000	183000000
chr2	179417240	179418172	chr2	169700000	183000000
chr2	179418188	179418572	chr2	169700000	183000000
chr2	179418600	179418982	chr2	169700000	183000000
chr2	179419150	179419508	chr2	169700000	183000000
chr2	179419562	179419908	chr2	169700000	183000000
chr2	179421545	179421899	chr2	169700000	183000000
chr2	179421949	179422991	chr2	169700000	183000000
chr2	179423037	179423393	chr2	169700000	183000000
chr2	179423997	179441181	chr2	169700000	183000000
chr2	179441225	179442941	chr2	169700000	183000000
chr2	179443307	179444149	chr2	169700000	183000000
chr2	179444257	179445365	chr2	169700000	183000000
chr2	179446185	179446569	chr2	169700000	183000000
chr2	179446603	179447347	chr2	169700000	183000000
chr2	179447637	179447983	chr2	169700000	183000000
chr2	179448303	179448661	chr2	169700000	183000000
chr2	179448973	179449723	chr2	169700000	183000000
chr2	179449769	179450103	chr2	169700000	183000000
chr2	179451202	179451562	chr2	169700000	183000000
chr2	179451814	179452974	chr2	169700000	183000000
chr2	179453234	179455124	chr2	169700000	183000000
chr2	179455142	179457032	chr2	169700000	183000000
chr2	179457076	179457416	chr2	169700000	183000000
chr2	179457472	179458998	chr2	169700000	183000000
chr2	179459030	179459412	chr2	169700000	183000000
chr2	179460193	179460575	chr2	169700000	183000000
chr2	179462235	179462813	chr2	169700000	183000000
chr2	179463203	179464201	chr2	169700000	183000000
chr2	179464251	179464605	chr2	169700000	183000000
chr2	179465551	179466905	chr2	169700000	183000000
chr2	179466969	179467355	chr2	169700000	183000000
chr2	179468573	179469061	chr2	169700000	183000000
chr2	179469405	179470051	chr2	169700000	183000000
chr2	179470111	179470469	chr2	169700000	183000000
chr2	179471717	179473233	chr2	169700000	183000000
chr2	179473303	179473663	chr2	169700000	183000000
chr2	179473905	179474325	chr2	169700000	183000000
chr2	179474381	179474741	chr2	169700000	183000000
chr2	179474787	179475145	chr2	169700000	183000000
chr2	179475689	179476709	chr2	169700000	183000000
chr2	179476775	179476895	chr2	169700000	183000000
chr2	179476973	179477331	chr2	169700000	183000000
chr2	179477469	179478031	chr2	169700000	183000000
chr2	179478447	179478567	chr2	169700000	183000000
chr2	179478573	179478693	chr2	169700000	183000000
chr2	179478749	179479103	chr2	169700000	183000000
chr2	179479163	179479723	chr2	169700000	183000000
chr2	179480003	179480239	chr2	169700000	183000000
chr2	179480337	179480543	chr2	169700000	183000000
chr2	179481175	179481769	chr2	169700000	183000000
chr2	179481817	179482267	chr2	169700000	183000000
chr2	179482465	179482847	chr2	169700000	183000000
chr2	179482885	179483609	chr2	169700000	183000000
chr2	179484317	179484867	chr2	169700000	183000000
chr2	179484913	179485749	chr2	169700000	183000000
chr2	179485799	179486123	chr2	169700000	183000000
chr2	179486171	179486763	chr2	169700000	183000000
chr2	179487385	179487505	chr2	169700000	183000000
chr2	179489161	179489487	chr2	169700000	183000000
chr2	179490001	179490121	chr2	169700000	183000000
chr2	179493998	179494198	chr2	169700000	183000000
chr2	179494970	179495090	chr2	169700000	183000000
chr2	179495500	179496056	chr2	169700000	183000000
chr2	179496844	179497168	chr2	169700000	183000000
chr2	179497222	179497548	chr2	169700000	183000000
chr2	179497648	179497768	chr2	169700000	183000000
chr2	179497884	179498432	chr2	169700000	183000000
chr2	179498514	179498838	chr2	169700000	183000000
chr2	179499062	179499604	chr2	169700000	183000000
chr2	179499900	179500020	chr2	169700000	183000000
chr2	179500136	179500470	chr2	169700000	183000000
chr2	179500660	179500996	chr2	169700000	183000000
chr2	179501094	179501554	chr2	169700000	183000000
chr2	179502060	179502180	chr2	169700000	183000000
chr2	179504410	179504530	chr2	169700000	183000000
chr2	179504746	179504866	chr2	169700000	183000000
chr2	179505252	179505372	chr2	169700000	183000000
chr2	179505944	179506064	chr2	169700000	183000000
chr2	179506944	179507064	chr2	169700000	183000000
chr2	179509248	179509368	chr2	169700000	183000000
chr2	179510642	179510762	chr2	169700000	183000000
chr2	179511189	179511309	chr2	169700000	183000000
chr2	179511774	179511894	chr2	169700000	183000000
chr2	179512088	179512208	chr2	169700000	183000000
chr2	179513955	179514075	chr2	169700000	183000000
chr2	179514259	179514379	chr2	169700000	183000000
chr2	179514521	179514641	chr2	169700000	183000000
chr2	179514883	179515003	chr2	169700000	183000000
chr2	179515459	179515579	chr2	169700000	183000000
chr2	179515947	179516067	chr2	169700000	183000000
chr2	179516161	179516281	chr2	169700000	183000000
chr2	179516373	179516493	chr2	169700000	183000000
chr2	179516591	179516711	chr2	169700000	183000000
chr2	179516753	179517143	chr2	169700000	183000000
chr2	179517165	179517285	chr2	169700000	183000000
chr2	179517355	179517475	chr2	169700000	183000000
chr2	179517563	179517683	chr2	169700000	183000000
chr2	179517749	179517869	chr2	169700000	183000000
chr2	179517959	179518079	chr2	169700000	183000000
chr2	179518133	179518253	chr2	169700000	183000000
chr2	179518321	179518441	chr2	169700000	183000000
chr2	179518523	179518643	chr2	169700000	183000000
chr2	179518713	179518833	chr2	169700000	183000000
chr2	179518915	179519035	chr2	169700000	183000000
chr2	179519155	179519275	chr2	169700000	183000000
chr2	179519401	179519791	chr2	169700000	183000000
chr2	179522205	179522325	chr2	169700000	183000000
chr2	179522393	179522513	chr2	169700000	183000000
chr2	179522581	179522701	chr2	169700000	183000000
chr2	179522783	179522903	chr2	169700000	183000000
chr2	179522973	179523093	chr2	169700000	183000000
chr2	179523175	179523295	chr2	169700000	183000000
chr2	179523415	179523535	chr2	169700000	183000000
chr2	179523661	179524051	chr2	169700000	183000000
chr2	179526474	179526594	chr2	169700000	183000000
chr2	179526654	179526774	chr2	169700000	183000000
chr2	179526842	179526962	chr2	169700000	183000000
chr2	179527044	179527164	chr2	169700000	183000000
chr2	179527234	179527354	chr2	169700000	183000000
chr2	179527436	179527556	chr2	169700000	183000000
chr2	179527676	179527796	chr2	169700000	183000000
chr2	179527922	179528312	chr2	169700000	183000000
chr2	179528342	179528462	chr2	169700000	183000000
chr2	179528526	179528646	chr2	169700000	183000000
chr2	179528722	179528842	chr2	169700000	183000000
chr2	179529164	179529284	chr2	169700000	183000000
chr2	179529362	179529482	chr2	169700000	183000000
chr2	179529556	179529676	chr2	169700000	183000000
chr2	179530084	179530204	chr2	169700000	183000000
chr2	179530416	179530536	chr2	169700000	183000000
chr2	179531528	179531648	chr2	169700000	183000000
chr2	179531944	179532064	chr2	169700000	183000000
chr2	179532150	179532270	chr2	169700000	183000000
chr2	179532346	179532466	chr2	169700000	183000000
chr2	179534077	179534197	chr2	169700000	183000000
chr2	179534299	179534419	chr2	169700000	183000000
chr2	179534923	179535043	chr2	169700000	183000000
chr2	179535797	179535917	chr2	169700000	183000000
chr2	179536667	179537023	chr2	169700000	183000000
chr2	179537111	179537231	chr2	169700000	183000000
chr2	179537335	179537455	chr2	169700000	183000000
chr2	179538337	179538457	chr2	169700000	183000000
chr2	179539027	179539147	chr2	169700000	183000000
chr2	179539743	179539863	chr2	169700000	183000000
chr2	179540379	179540499	chr2	169700000	183000000
chr2	179540625	179540745	chr2	169700000	183000000
chr2	179541911	179542031	chr2	169700000	183000000
chr2	179542267	179542723	chr2	169700000	183000000
chr2	179542833	179542953	chr2	169700000	183000000
chr2	179543121	179543241	chr2	169700000	183000000
chr2	179543455	179543575	chr2	169700000	183000000
chr2	179544043	179544163	chr2	169700000	183000000
chr2	179544307	179544427	chr2	169700000	183000000
chr2	179544591	179544811	chr2	169700000	183000000
chr2	179544959	179545079	chr2	169700000	183000000
chr2	179545791	179545911	chr2	169700000	183000000
chr2	179546079	179546199	chr2	169700000	183000000
chr2	179546365	179546485	chr2	169700000	183000000
chr2	179547393	179547659	chr2	169700000	183000000
chr2	179547917	179548037	chr2	169700000	183000000
chr2	179548707	179548827	chr2	169700000	183000000
chr2	179549037	179549157	chr2	169700000	183000000
chr2	179549373	179549493	chr2	169700000	183000000
chr2	179549613	179549733	chr2	169700000	183000000
chr2	179549957	179550077	chr2	169700000	183000000
chr2	179550225	179550345	chr2	169700000	183000000
chr2	179552833	179552953	chr2	169700000	183000000
chr2	179553393	179553513	chr2	169700000	183000000
chr2	179553760	179553880	chr2	169700000	183000000
chr2	179553998	179554118	chr2	169700000	183000000
chr2	179554222	179554342	chr2	169700000	183000000
chr2	179554520	179554640	chr2	169700000	183000000
chr2	179556724	179556844	chr2	169700000	183000000
chr2	179557204	179557324	chr2	169700000	183000000
chr2	179558316	179558436	chr2	169700000	183000000
chr2	179558632	179558752	chr2	169700000	183000000
chr2	179559304	179559424	chr2	169700000	183000000
chr2	179559534	179559654	chr2	169700000	183000000
chr2	179560046	179560166	chr2	169700000	183000000
chr2	179560562	179561024	chr2	169700000	183000000
chr2	179561810	179561930	chr2	169700000	183000000
chr2	179563536	179563656	chr2	169700000	183000000
chr2	179565827	179565947	chr2	169700000	183000000
chr2	179566223	179566343	chr2	169700000	183000000
chr2	179566719	179566839	chr2	169700000	183000000
chr2	179566873	179566993	chr2	169700000	183000000
chr2	179567151	179567419	chr2	169700000	183000000
chr2	179568843	179569163	chr2	169700000	183000000
chr2	179569207	179569721	chr2	169700000	183000000
chr2	179569871	179569991	chr2	169700000	183000000
chr2	179569993	179570113	chr2	169700000	183000000
chr2	179571151	179571495	chr2	169700000	183000000
chr2	179571575	179571695	chr2	169700000	183000000
chr2	179572223	179572569	chr2	169700000	183000000
chr2	179574263	179574611	chr2	169700000	183000000
chr2	179575331	179575677	chr2	169700000	183000000
chr2	179575759	179576105	chr2	169700000	183000000
chr2	179576641	179577349	chr2	169700000	183000000
chr2	179577393	179577731	chr2	169700000	183000000
chr2	179577781	179578123	chr2	169700000	183000000
chr2	179578594	179578930	chr2	169700000	183000000
chr2	179578988	179579328	chr2	169700000	183000000
chr2	179579682	179580020	chr2	169700000	183000000
chr2	179580190	179580530	chr2	169700000	183000000
chr2	179581792	179582138	chr2	169700000	183000000
chr2	179582220	179582566	chr2	169700000	183000000
chr2	179582640	179583728	chr2	169700000	183000000
chr2	179583860	179584206	chr2	169700000	183000000
chr2	179584250	179584588	chr2	169700000	183000000
chr2	179584680	179585020	chr2	169700000	183000000
chr2	179585082	179585418	chr2	169700000	183000000
chr2	179585618	179585958	chr2	169700000	183000000
chr2	179586544	179586890	chr2	169700000	183000000
chr2	179586956	179587302	chr2	169700000	183000000
chr2	179587356	179587692	chr2	169700000	183000000
chr2	179587742	179588452	chr2	169700000	183000000
chr2	179588552	179588898	chr2	169700000	183000000
chr2	179588956	179589294	chr2	169700000	183000000
chr2	179590064	179590404	chr2	169700000	183000000
chr2	179590464	179590802	chr2	169700000	183000000
chr2	179591786	179592126	chr2	169700000	183000000
chr2	179592282	179592618	chr2	169700000	183000000
chr2	179592806	179593152	chr2	169700000	183000000
chr2	179593196	179593534	chr2	169700000	183000000
chr2	179593588	179593924	chr2	169700000	183000000
chr2	179593984	179594700	chr2	169700000	183000000
chr2	179594790	179595126	chr2	169700000	183000000
chr2	179595202	179595548	chr2	169700000	183000000
chr2	179595622	179595958	chr2	169700000	183000000
chr2	179596002	179596338	chr2	169700000	183000000
chr2	179596390	179597474	chr2	169700000	183000000
chr2	179597530	179597876	chr2	169700000	183000000
chr2	179597936	179598648	chr2	169700000	183000000
chr2	179599024	179599744	chr2	169700000	183000000
chr2	179600208	179600830	chr2	169700000	183000000
chr2	179602778	179603116	chr2	169700000	183000000
chr2	179603838	179605256	chr2	169700000	183000000
chr2	179605258	179606676	chr2	169700000	183000000
chr2	179610234	179616784	chr2	169700000	183000000
chr2	179617818	179617938	chr2	169700000	183000000
chr2	179618546	179618764	chr2	169700000	183000000
chr2	179620918	179621552	chr2	169700000	183000000
chr2	179622238	179622672	chr2	169700000	183000000
chr2	179623680	179623800	chr2	169700000	183000000
chr2	179623808	179623928	chr2	169700000	183000000
chr2	179628905	179629025	chr2	169700000	183000000
chr2	179629223	179629567	chr2	169700000	183000000
chr2	179631077	179631367	chr2	169700000	183000000
chr2	179632455	179632911	chr2	169700000	183000000
chr2	179633369	179633689	chr2	169700000	183000000
chr2	179634380	179634694	chr2	169700000	183000000
chr2	179634756	179635430	chr2	169700000	183000000
chr2	179635908	179636226	chr2	169700000	183000000
chr2	179637806	179638480	chr2	169700000	183000000
chr2	179638534	179639228	chr2	169700000	183000000
chr2	179639618	179639958	chr2	169700000	183000000
chr2	179640042	179642082	chr2	169700000	183000000
chr2	179642116	179642340	chr2	169700000	183000000
chr2	179642400	179642730	chr2	169700000	183000000
chr2	179643570	179643874	chr2	169700000	183000000
chr2	179643926	179644218	chr2	169700000	183000000
chr2	179644696	179644960	chr2	169700000	183000000
chr2	179645818	179646018	chr2	169700000	183000000
chr2	179646908	179647182	chr2	169700000	183000000
chr2	179647236	179647356	chr2	169700000	183000000
chr2	179647502	179647820	chr2	169700000	183000000
chr2	179648418	179648538	chr2	169700000	183000000
chr2	179648766	179649106	chr2	169700000	183000000
chr2	179650348	179650468	chr2	169700000	183000000
chr2	179650544	179650896	chr2	169700000	183000000
chr2	179654094	179654214	chr2	169700000	183000000
chr2	179654712	179654832	chr2	169700000	183000000
chr2	179655442	179655562	chr2	169700000	183000000
chr2	179656800	179656920	chr2	169700000	183000000
chr2	179658138	179658258	chr2	169700000	183000000
chr2	179659096	179659306	chr2	169700000	183000000
chr2	179659618	179660008	chr2	169700000	183000000
chr2	179664184	179664666	chr2	169700000	183000000
chr2	179665092	179665438	chr2	169700000	183000000
chr2	179666834	179667096	chr2	169700000	183000000
chr2	179669264	179669384	chr2	169700000	183000000
chr2	182402882	182403002	chr2	169700000	183000000
chr2	182403788	182404020	chr2	169700000	183000000
chr2	182409415	182409535	chr2	169700000	183000000
chr2	182412315	182412603	chr2	169700000	183000000
chr2	182413231	182413623	chr2	169700000	183000000
chr2	182414337	182414457	chr2	169700000	183000000
chr2	182423263	182423463	chr2	169700000	183000000
chr2	182430138	182430258	chr2	169700000	183000000
chr2	182430756	182430876	chr2	169700000	183000000
chr2	182438484	182438604	chr2	169700000	183000000
chr2	182468533	182468835	chr2	169700000	183000000
chr2	182521466	182521762	chr2	169700000	183000000
chr2	200136907	200137423	chr2	197400000	203300000
chr2	200136907	200137423	chr2	197400000	203300000
chr2	200173453	200173573	chr2	197400000	203300000
chr2	200173453	200173573	chr2	197400000	203300000
chr2	200173589	200173709	chr2	197400000	203300000
chr2	200173589	200173709	chr2	197400000	203300000
chr2	200188496	200188710	chr2	197400000	203300000
chr2	200188496	200188710	chr2	197400000	203300000
chr2	200193390	200193662	chr2	197400000	203300000
chr2	200193390	200193662	chr2	197400000	203300000
chr2	200213393	200213925	chr2	197400000	203300000
chr2	200213393	200213925	chr2	197400000	203300000
chr2	200233318	200233438	chr2	197400000	203300000
chr2	200233318	200233438	chr2	197400000	203300000
chr2	200245087	200245207	chr2	197400000	203300000
chr2	200245087	200245207	chr2	197400000	203300000
chr2	200246420	200246540	chr2	197400000	203300000
chr2	200246420	200246540	chr2	197400000	203300000
chr2	200298031	200298265	chr2	197400000	203300000
chr2	200298031	200298265	chr2	197400000	203300000
chr2	200320561	200320789	chr2	197400000	203300000
chr2	200320561	200320789	chr2	197400000	203300000
chr2	202050470	202050876	chr2	197400000	203300000
chr2	202050470	202050876	chr2	197400000	203300000
chr2	202052414	202052534	chr2	197400000	203300000
chr2	202052414	202052534	chr2	197400000	203300000
chr2	202057713	202057833	chr2	197400000	203300000
chr2	202057713	202057833	chr2	197400000	203300000
chr2	202060557	202060677	chr2	197400000	203300000
chr2	202060557	202060677	chr2	197400000	203300000
chr2	202065134	202065254	chr2	197400000	203300000
chr2	202065134	202065254	chr2	197400000	203300000
chr2	202068411	202068531	chr2	197400000	203300000
chr2	202068411	202068531	chr2	197400000	203300000
chr2	202070589	202070709	chr2	197400000	203300000
chr2	202070589	202070709	chr2	197400000	203300000
chr2	202072791	202072911	chr2	197400000	203300000
chr2	202072791	202072911	chr2	197400000	203300000
chr2	202073768	202074314	chr2	197400000	203300000
chr2	202073768	202074314	chr2	197400000	203300000
chr2	202082280	202082490	chr2	197400000	203300000
chr2	202082280	202082490	chr2	197400000	203300000
chr2	202093626	202093832	chr2	197400000	203300000
chr2	202093626	202093832	chr2	197400000	203300000
chr2	202565799	202565919	chr2	197400000	203300000
chr2	202565799	202565919	chr2	197400000	203300000
chr2	202566533	202566653	chr2	197400000	203300000
chr2	202566533	202566653	chr2	197400000	203300000
chr2	202568834	202568954	chr2	197400000	203300000
chr2	202568834	202568954	chr2	197400000	203300000
chr2	202569146	202569354	chr2	197400000	203300000
chr2	202569146	202569354	chr2	197400000	203300000
chr2	202569832	202569952	chr2	197400000	203300000
chr2	202569832	202569952	chr2	197400000	203300000
chr2	202570100	202570220	chr2	197400000	203300000
chr2	202570100	202570220	chr2	197400000	203300000
chr2	202571539	202571773	chr2	197400000	203300000
chr2	202571539	202571773	chr2	197400000	203300000
chr2	202572592	202572712	chr2	197400000	203300000
chr2	202572592	202572712	chr2	197400000	203300000
chr2	202574574	202574790	chr2	197400000	203300000
chr2	202574574	202574790	chr2	197400000	203300000
chr2	202575712	202575832	chr2	197400000	203300000
chr2	202575712	202575832	chr2	197400000	203300000
chr2	202580365	202580591	chr2	197400000	203300000
chr2	202580365	202580591	chr2	197400000	203300000
chr2	202582805	202582925	chr2	197400000	203300000
chr2	202582805	202582925	chr2	197400000	203300000
chr2	202584745	202584865	chr2	197400000	203300000
chr2	202584745	202584865	chr2	197400000	203300000
chr2	202587740	202587860	chr2	197400000	203300000
chr2	202587740	202587860	chr2	197400000	203300000
chr2	202588048	202588168	chr2	197400000	203300000
chr2	202588048	202588168	chr2	197400000	203300000
chr2	202588987	202589211	chr2	197400000	203300000
chr2	202588987	202589211	chr2	197400000	203300000
chr2	202590067	202590187	chr2	197400000	203300000
chr2	202590067	202590187	chr2	197400000	203300000
chr2	202591179	202591299	chr2	197400000	203300000
chr2	202591179	202591299	chr2	197400000	203300000
chr2	202591357	202591477	chr2	197400000	203300000
chr2	202591357	202591477	chr2	197400000	203300000
chr2	202591497	202591617	chr2	197400000	203300000
chr2	202591497	202591617	chr2	197400000	203300000
chr2	202591907	202592027	chr2	197400000	203300000
chr2	202591907	202592027	chr2	197400000	203300000
chr2	202592401	202592521	chr2	197400000	203300000
chr2	202592401	202592521	chr2	197400000	203300000
chr2	202593239	202593359	chr2	197400000	203300000
chr2	202593239	202593359	chr2	197400000	203300000
chr2	202593779	202593899	chr2	197400000	203300000
chr2	202593779	202593899	chr2	197400000	203300000
chr2	202597968	202598190	chr2	197400000	203300000
chr2	202597968	202598190	chr2	197400000	203300000
chr2	202603380	202603500	chr2	197400000	203300000
chr2	202603380	202603500	chr2	197400000	203300000
chr2	202606281	202606605	chr2	197400000	203300000
chr2	202606281	202606605	chr2	197400000	203300000
chr2	202608951	202609181	chr2	197400000	203300000
chr2	202608951	202609181	chr2	197400000	203300000
chr2	202611259	202611499	chr2	197400000	203300000
chr2	202611259	202611499	chr2	197400000	203300000
chr2	202614412	202614532	chr2	197400000	203300000
chr2	202614412	202614532	chr2	197400000	203300000
chr2	202617857	202617977	chr2	197400000	203300000
chr2	202617857	202617977	chr2	197400000	203300000
chr2	202619196	202619422	chr2	197400000	203300000
chr2	202619196	202619422	chr2	197400000	203300000
chr2	202621540	202621660	chr2	197400000	203300000
chr2	202621540	202621660	chr2	197400000	203300000
chr2	202622094	202622510	chr2	197400000	203300000
chr2	202622094	202622510	chr2	197400000	203300000
chr2	202625499	202626567	chr2	197400000	203300000
chr2	202625499	202626567	chr2	197400000	203300000
chr2	202630475	202630595	chr2	197400000	203300000
chr2	202630475	202630595	chr2	197400000	203300000
chr2	202631921	202632135	chr2	197400000	203300000
chr2	202631921	202632135	chr2	197400000	203300000
chr2	202633538	202633658	chr2	197400000	203300000
chr2	202633538	202633658	chr2	197400000	203300000
chr2	211342428	211342548	chr2	209000000	231000000
chr2	211421412	211421612	chr2	209000000	231000000
chr2	211438015	211438135	chr2	209000000	231000000
chr2	211441040	211441242	chr2	209000000	231000000
chr2	211442128	211442248	chr2	209000000	231000000
chr2	211444406	211444526	chr2	209000000	231000000
chr2	211447327	211447447	chr2	209000000	231000000
chr2	211452765	211452885	chr2	209000000	231000000
chr2	211454833	211454953	chr2	209000000	231000000
chr2	211455517	211455637	chr2	209000000	231000000
chr2	211456563	211456683	chr2	209000000	231000000
chr2	211457581	211457701	chr2	209000000	231000000
chr2	211459221	211459341	chr2	209000000	231000000
chr2	211460197	211460317	chr2	209000000	231000000
chr2	211464065	211464185	chr2	209000000	231000000
chr2	211464193	211464313	chr2	209000000	231000000
chr2	211465249	211465465	chr2	209000000	231000000
chr2	211466929	211467049	chr2	209000000	231000000
chr2	211469795	211469999	chr2	209000000	231000000
chr2	211471425	211471693	chr2	209000000	231000000
chr2	211473055	211473175	chr2	209000000	231000000
chr2	211473191	211473311	chr2	209000000	231000000
chr2	211476811	211477045	chr2	209000000	231000000
chr2	211481146	211481266	chr2	209000000	231000000
chr2	211502395	211502595	chr2	209000000	231000000
chr2	211503845	211503965	chr2	209000000	231000000
chr2	211504691	211504811	chr2	209000000	231000000
chr2	211507178	211507418	chr2	209000000	231000000
chr2	211512556	211512676	chr2	209000000	231000000
chr2	211512690	211512810	chr2	209000000	231000000
chr2	211513170	211513290	chr2	209000000	231000000
chr2	211515064	211515184	chr2	209000000	231000000
chr2	211518408	211518528	chr2	209000000	231000000
chr2	211518726	211518846	chr2	209000000	231000000
chr2	211521242	211521362	chr2	209000000	231000000
chr2	211523307	211523427	chr2	209000000	231000000
chr2	211525179	211525407	chr2	209000000	231000000
chr2	211527824	211527944	chr2	209000000	231000000
chr2	211532899	211533019	chr2	209000000	231000000
chr2	211539595	211539715	chr2	209000000	231000000
chr2	211540447	211540567	chr2	209000000	231000000
chr2	211541735	211541855	chr2	209000000	231000000
chr2	211542597	211542717	chr2	209000000	231000000
chr2	215797353	215797473	chr2	209000000	231000000
chr2	215798809	215798929	chr2	209000000	231000000
chr2	215802225	215802345	chr2	209000000	231000000
chr2	215807634	215807754	chr2	209000000	231000000
chr2	215809716	215809836	chr2	209000000	231000000
chr2	215812152	215812272	chr2	209000000	231000000
chr2	215813290	215813490	chr2	209000000	231000000
chr2	215813758	215813878	chr2	209000000	231000000
chr2	215815572	215815836	chr2	209000000	231000000
chr2	215818547	215818859	chr2	209000000	231000000
chr2	215819895	215820113	chr2	209000000	231000000
chr2	215821384	215821504	chr2	209000000	231000000
chr2	215822970	215823206	chr2	209000000	231000000
chr2	215823714	215823834	chr2	209000000	231000000
chr2	215831564	215831684	chr2	209000000	231000000
chr2	215833426	215833546	chr2	209000000	231000000
chr2	215835000	215835120	chr2	209000000	231000000
chr2	215838659	215838779	chr2	209000000	231000000
chr2	215839485	215839605	chr2	209000000	231000000
chr2	215840478	215840790	chr2	209000000	231000000
chr2	215843010	215843218	chr2	209000000	231000000
chr2	215843498	215843792	chr2	209000000	231000000
chr2	215845176	215845396	chr2	209000000	231000000
chr2	215846880	215847000	chr2	209000000	231000000
chr2	215847016	215847136	chr2	209000000	231000000
chr2	215848340	215848618	chr2	209000000	231000000
chr2	215851236	215851356	chr2	209000000	231000000
chr2	215851360	215851480	chr2	209000000	231000000
chr2	215852340	215852546	chr2	209000000	231000000
chr2	215854022	215854374	chr2	209000000	231000000
chr2	215855396	215855784	chr2	209000000	231000000
chr2	215862415	215862535	chr2	209000000	231000000
chr2	215865349	215865823	chr2	209000000	231000000
chr2	215866251	215866489	chr2	209000000	231000000
chr2	215868918	215869038	chr2	209000000	231000000
chr2	215872449	215872569	chr2	209000000	231000000
chr2	215875063	215875183	chr2	209000000	231000000
chr2	215876133	215876401	chr2	209000000	231000000
chr2	215876665	215876887	chr2	209000000	231000000
chr2	215880184	215880416	chr2	209000000	231000000
chr2	215882734	215882854	chr2	209000000	231000000
chr2	215884054	215884548	chr2	209000000	231000000
chr2	215890389	215890509	chr2	209000000	231000000
chr2	215891543	215891663	chr2	209000000	231000000
chr2	215896538	215896658	chr2	209000000	231000000
chr2	215901672	215901792	chr2	209000000	231000000
chr2	215910531	215910767	chr2	209000000	231000000
chr2	215914319	215914439	chr2	209000000	231000000
chr2	215914443	215914563	chr2	209000000	231000000
chr2	215917199	215917319	chr2	209000000	231000000
chr2	215919281	215919401	chr2	209000000	231000000
chr2	215928758	215928970	chr2	209000000	231000000
chr2	215940226	215940346	chr2	209000000	231000000
chr2	215976305	215976425	chr2	209000000	231000000
chr2	216002836	216002956	chr2	209000000	231000000
chr2	219525680	219526296	chr2	209000000	231000000
chr2	219526452	219526572	chr2	209000000	231000000
chr2	219526584	219526704	chr2	209000000	231000000
chr2	219526890	219527010	chr2	209000000	231000000
chr2	219527202	219527430	chr2	209000000	231000000
chr2	219527604	219527724	chr2	209000000	231000000
chr2	219527826	219528134	chr2	209000000	231000000
chr2	219646876	219647188	chr2	209000000	231000000
chr2	219674269	219674389	chr2	209000000	231000000
chr2	219674399	219674519	chr2	209000000	231000000
chr2	219676915	219677035	chr2	209000000	231000000
chr2	219677053	219677173	chr2	209000000	231000000
chr2	219677245	219677365	chr2	209000000	231000000
chr2	219677381	219677501	chr2	209000000	231000000
chr2	219677617	219677847	chr2	209000000	231000000
chr2	219678713	219678939	chr2	209000000	231000000
chr2	219679073	219679509	chr2	209000000	231000000
chr2	219679631	219679751	chr2	209000000	231000000
chr2	219745714	219745834	chr2	209000000	231000000
chr2	219746852	219747174	chr2	209000000	231000000
chr2	219754675	219755113	chr2	209000000	231000000
chr2	219757465	219758019	chr2	209000000	231000000
chr2	219919901	219920615	chr2	209000000	231000000
chr2	219922125	219922445	chr2	209000000	231000000
chr2	219924835	219925227	chr2	209000000	231000000
chr2	219941050	219941170	chr2	209000000	231000000
chr2	219941966	219942086	chr2	209000000	231000000
chr2	219942802	219942922	chr2	209000000	231000000
chr2	219959975	219960095	chr2	209000000	231000000
chr2	220011371	220011491	chr2	209000000	231000000
chr2	220012387	220012507	chr2	209000000	231000000
chr2	220022164	220022434	chr2	209000000	231000000
chr2	220022878	220023112	chr2	209000000	231000000
chr2	220283154	220283790	chr2	209000000	231000000
chr2	220284786	220285096	chr2	209000000	231000000
chr2	220285186	220285406	chr2	209000000	231000000
chr2	220285552	220285672	chr2	209000000	231000000
chr2	220285972	220286370	chr2	209000000	231000000
chr2	220288459	220288579	chr2	209000000	231000000
chr2	220290365	220290485	chr2	209000000	231000000
chr2	220290629	220290749	chr2	209000000	231000000
chr2	220299670	220300116	chr2	209000000	231000000
chr2	220306238	220306358	chr2	209000000	231000000
chr2	220306728	220306848	chr2	209000000	231000000
chr2	220307832	220307952	chr2	209000000	231000000
chr2	220308704	220308824	chr2	209000000	231000000
chr2	220309344	220309912	chr2	209000000	231000000
chr2	220312666	220314022	chr2	209000000	231000000
chr2	220315828	220316030	chr2	209000000	231000000
chr2	220316316	220316436	chr2	209000000	231000000
chr2	220316438	220316558	chr2	209000000	231000000
chr2	220326574	220326808	chr2	209000000	231000000
chr2	220327004	220327124	chr2	209000000	231000000
chr2	220329124	220329358	chr2	209000000	231000000
chr2	220330720	220330840	chr2	209000000	231000000
chr2	220331866	220332184	chr2	209000000	231000000
chr2	220333270	220333486	chr2	209000000	231000000
chr2	220333550	220333670	chr2	209000000	231000000
chr2	220333678	220333798	chr2	209000000	231000000
chr2	220333848	220334130	chr2	209000000	231000000
chr2	220336588	220336708	chr2	209000000	231000000
chr2	220336940	220337060	chr2	209000000	231000000
[truncated: 10,191 more rows]
